# Supplementary material for: Factors influencing the difference in dissolved ion inputs to the forest floor between deciduous and coniferous stands: comparison under high and low atmospheric deposition conditions
Source: Environ Monit Assess. 2023 Dec 2;196(1):1. doi: 10.1007/s10661-023-12132-6 (PMC10693530; doi:10.1007/s10661-023-12132-6)
Supplement: Supplementary file 1 — Supplementary file1 (XLSX 139 KB) [file 10661_2023_12132_MOESM1_ESM.xlsx]

## Sheet: article information
Title: Factors influencing the difference in dissolved ion input processes to the forest floor between deciduous and coniferous stands: Comparison under high and low atmospheric deposition conditions
Journal name: Environmental Monitoring and Assessment
Authors: Naohiro Imamura, Nobuhito Ohte, Nobuaki Tanaka
Corresponding author:
		Naohiro Imamura
		Hokkaido Research Center, Forestry and Forest Products Research Institute.
		email: nimamura@ffpri.affrc.go.jp

## Sheet: Fig.S1
Fig.S1. Water and ion wet deposition (WD), throughfall deposition (TF), and stemflow deposition (SF) value for deciduous tree at Chichibu
WD	2010-11-10	2010-12-27	2011-01-31	2011-02-24	2011-03-29	2011-05-01	2011-05-31	2011-07-06	2011-07-27	2011-08-26	2011-09-30	2011-11-02	2011-11-29	2011-12-26	2012-01-30	2012-03-15	2012-04-04	2012-05-08	2012-06-04	2012-07-05	2012-08-08	2012-09-07	2012-10-02
water amount (mm)	176.41	144.07	1.79	79.4	76.22	118.66	307.48	117.8	93.26	211.254	608.5	100.18	86.9	43.6	10.3938	215.96	122.5	226.642	73.6227	210.474	191.13	100.762	175.54
pH	6.73	5.54	4.67	5	5	5.5	5.91	4.86	6.2	4.7	6.04	5.7	6.2	5.42	5	5.65	5.28	5.28	4.85	5.78	5.83	4.83	5.25
EC (µS cm-1)	4.8	10	68	10	6	9	9	10	9	21	3.55	4	4	8	14	7	11	10	22	6	4	8.2	6.83
H+ (mmol m-2)	0.0328491	0.415502	0.0855185	0.794	0.7622	0.375236	0.378283	1.62609	0.0588431	4.21507	0.554959	0.199885	0.0548302	0.165763	0.34646	0.483474	0.642889	1.18944	1.03995	0.3493	0.282702	1.87472	0.987132
Na+ (mmol m-2)	0.179558	0.909925	0.302395	0.670595	0.630587	0.371623	1.16359	0.435542	0.275587	1.34671	3.01316	0.270533	0.370434	0.114522	1.27662	3.42403	0.975159	1.79616	0.303257	0.649365	0.473106	0.748042	0.411957
NH4+ (mmol m-2)	1.14422	0.311486	0.329518	1.12684	1.00142	0.651239	0	0.0718354	0.475646	1.20627	5.70096	0	0.322771	0.280379	0.62806	2.47436	0.935884	2.47519	1.21448	5.12086	1.38419	0.135434	0.281156
K+ (mmol m-2)	0.689879	2.25584	0.108752	0.258417	0.971993	0.561459	1.27716	0.551501	0.244932	1.04385	1.30616	1.09965	0.96406	0.108684	0.843752	1.23959	1.28071	1.641	0.943458	0.958824	3.85799	0.302782	0.103791
Mg2+ (mmol m-2)	0.201777	0.518071	0.0842625	0.0784036	0.218264	0.307574	0.356755	0.138592	0.0913384	0.123946	0.497806	0.0842315	0.0428224	0.0398002	0.0834195	0.268082	0.584155	0.373294	0.367945	0.171835	0.0444503	0.157043	0.099349
Ca2+ (mmol m-2)	0.467897	1.13809	0.515694	0.337619	0.749306	1.87414	1.09403	0.558567	0.359619	0.576803	1.39683	0.258356	0.171045	0.138055	0.356332	1.06688	1.5582	1.34711	0.913592	0.335609	0.196622	0.886021	0.35934
Cl- (mmol m-2)	1.07977	2.11312	0.333061	0.671875	0.961	0.987355	1.17084	0.498406	0.341968	1.4718	3.22675	0.31648	0.409339	0.0627197	1.04173	3.25018	1.15072	2.03465	0.336913	0.781644	0.372369	0.683431	0.365037
NO3- (mmol m-2)	2.16796	0.0271159	0.794131	0.818268	1.78242	2.30603	3.26796	1.56928	0.869355	1.98972	0.824344	0.462084	0.193407	0.486594	0.57329	1.88776	0.995728	3.5602	2.05742	1.47451	0.930578	2.19613	1.28374
SO42- (mmol m-2)	0.745581	0.845061	0.344442	0.370292	0.784713	1.11665	1.44677	1.00433	0.25921	1.16183	1.3429	0.260715	0.10765	0.204696	0.281315	1.06111	1.57704	1.60906	1.7928	0.652514	0.712175	0.67116	0.490711
TF1	2010-11-10	2010-12-27	2011-01-31	2011-02-28	2011-03-29	2011-05-01	2011-05-31	2011-07-06	2011-07-27	2011-08-26	2011-09-30	2011-11-02	2011-11-29	2011-12-26	2012-01-30	2012-03-15	2012-04-04	2012-05-08	2012-06-04	2012-07-05	2012-08-08	2012-09-07	2012-10-02
water amount (mm)	147.823	103.072	2.19425	49.0818	46.1946	73.9114	245.12	99.8959	76.2211	175.828	454.245		62.9402	32.9137	16.4568	151.576	82.8616	140.894	43.3075	153.308	123.571	95.8539	136.274
pH	6.59	6.03	4.94	4.94	5.3	5.8	6.04	6.28	6.2	6.4	6.25		6.64	5.91	5.32	5.45	5.46	5.93	6.02	6.46	6	6.05	6.34
EC (µS cm-1)	9.4	11	39	30	9	15	11	13	12	10	5.3		13	3	12	8	8	10	23	7	11	35.7	10.77
H+ (mmol m-2)	0.0379963	0.0961922	0.0251933	0.563534	0.231522	0.117142	0.223552	0.0524261	0.0480923	0.0699985	0.255441		0.0144188	0.0404927	0.0787674	0.537812	0.287312	0.165536	0.0413583	0.0531577	0.123571	0.0854298	0.0622893
Na+ (mmol m-2)	1.17187	1.66277	0.128211	1.38224	0.376452	1.49147	1.88884	1.10205	1.78738	3.44084	4.45722		0.184929	0	0.197973	1.10919	0.316959	1.6012	2.04226	1.90932	4.21	3.3985	0.984546
NH4+ (mmol m-2)	0.231253	2.49514	0.220681	2.07235	2.60532	2.24816	2.7396	0.409219	1.08176	1.68725	0.739921		0.218243	0.0488358	0.402895	2.54481	1.2749	2.92899	1.87887	1.92053	0.927609	1.81485	1.16239
K+ (mmol m-2)	30.1178	3.1197	0.0444901	0.95155	1.32907	1.72593	10.5212	6.5052	4.34724	6.79949	9.29165		4.75023	0.181634	0.281357	2.95873	1.2845	3.68427	3.98788	3.00086	4.4339	3.7729	5.30818
Mg2+ (mmol m-2)	0.559543	0.567414	0.0265422	0.298873	0.259245	0.492641	1.38268	0.634867	0.481415	0.615174	0.890121		0.29707	0.0243401	0.0592683	0.582835	0.269068	0.589003	0.771375	0.477717	0.452577	0.379726	0.439265
Ca2+ (mmol m-2)	1.89951	1.31984	0.147052	0.940945	0.96186	2.469	2.38099	1.0264	1.10234	1.65112	2.2328		0.546641	0.0643998	0.25491	1.58666	0.810002	1.62446	1.49472	1.10925	0.755842	1.17461	1.07746
Cl- (mmol m-2)	0.745873	0.961236	0.147955	0.323088	0.301002	0.547188	1.35409	0.399761	0.48443	1.3742	2.60813		0.402449	0.0607616	0.173211	0.942119	0.537038	0.733211	0.215392	0.377575	0.197009	0.938169	0.428586
NO3- (mmol m-2)	2.86031	1.55539	0.120008	1.15322	0.604584	0.950656	1.85985	0.800227	1.4512	1.65647	2.99815		1.45931	0.0473471	0.158288	1.17702	0.7409	1.43533	0.601264	0.578084	0.710597	1.0475	0.850276
SO42- (mmol m-2)	1.76656	0.770389	0.13415	0.653997	0.785278	1.00793	1.79383	1.04614	0.311034	1.64872	1.32402		0.336773	0.0411153	0.188445	1.15344	0.651247	1.37428	1.50371	0.908744	0.644518	0.826201	0.60428
TF2	2010-11-10	2010-12-27	2011-01-31	2011-02-28	2011-03-29	2011-05-01	2011-05-31	2011-07-06	2011-07-27	2011-08-26	2011-09-30	2011-11-02	2011-11-29	2011-12-26	2012-01-30	2012-03-15	2012-04-04	2012-05-08	2012-06-04	2012-07-05	2012-08-08	2012-09-07	2012-10-02
water amount (mm)	162.259	121.55	2.1365	56.2997	56.2997	79.9745	236.17	86.3262	75.9324	166.012	473.287	76.5099	73.6227	38.9767	17.323	155.907	83.1503	168.899	53.1238	155.041	125.592	90.3682	135.985
pH	6.19	6.28	5.07	4.78	6.1	5.9	5.88	6.06	6.27	6.44	6.39	6.7	6.85	6.37	5.22	5.65	5.41	6.6	5.9	6.61	6.01	6.03	6.08
EC (µS cm-1)	16	14	45	15	15	17	17	25	15	22	8.15	18	11	7	12	7	13	15	28	10	12	18.45	17.98
H+ (mmol m-2)	0.104763	0.0637641	0.0181846	0.934343	0.0447204	0.100682	0.311333	0.075187	0.0407781	0.0602753	0.192808	0.0152657	0.0103995	0.0166267	0.104381	0.509975	0.323492	0.0424255	0.0668789	0.038058	0.122733	0.0843366	0.113108
Na+ (mmol m-2)	3.73299	1.6839	0.147341	1.38577	0.449437	1.07292	3.56118	0.545567		3.88376	3.48961	0.385975	0.244886	0.127485	0.250648	0.404109	0.373379	1.5543	1.57098	1.34331	0.323223	3.02542	1.51244
NH4+ (mmol m-2)	0.743191	2.61988	0.255912	1.6934	1.9894	2.43903	2.39579	0.451088		1.74834	0.297689	0.229511	0.284969	0.450083	0.390016	1.77815	1.24313	2.95005	1.78124	1.32478	0	1.63877	0.6479
K+ (mmol m-2)	19.9408	8.03178	0.0482237	1.2308	4.12143	2.90661	24.2523	14.8792		27.2796	24.9399	6.68837	5.0191	1.45643	0.203126	4.04588	1.79728	14.9297	4.79392	8.75116	8.24423	8.14064	16.3747
Mg2+ (mmol m-2)	0.59082	0.815832	0.0276018	0.273333	0.394249	0.500149	1.31179	0.669999		0.596424	0.864574	0.317524	0.312912	0.0863829	0.0514652	0.667284	0.411414	0.667343	0.759516	0.376961	0.8499	0.379893	0.438113
Ca2+ (mmol m-2)	1.16801	1.64555	0.161783	0.927488	1.33873	2.49953	2.32175	1.12433		1.63845	0.0590458	0.91766	0.56734	0.241373	0.300537	1.99552	1.3022	1.91845	1.69393	0.786845	1.26186	0.97104	1.18418
Cl- (mmol m-2)	0.297842	0.827625	0.197234	0.54733	0.752793	0.599727	1.3252	0.413048		3.87101	2.63512	0.120156	0.256193	0.200893	0.222141	1.94209	1.79722	0.612613	0.229282	0.36167	0.370258	0.546053	0.44537
NO3- (mmol m-2)	1.5927	2.34412	0.162168	0.846409	0.821001	1.11662	1.84523	0.732919		8.52232	3.45757	1.32505	3.08587	0.175903	0.310273	2.12036	1.40488	0.880721	0.568165	0.649614	0.754165	1.07817	0.797708
SO42- (mmol m-2)	0.746579	1.15603	0.142163	0.575524	0.792371	0.920772	1.44068	0.975929		1.41487	1.56674	0.344866	0.305029	0.234519	0.214413	1.22361	1.32694	1.48394	1.35621	0.819293	0.602012	0.831072	0.318667
TF3	2010-11-10	2010-12-27	2011-01-31	2011-02-28	2011-03-29	2011-05-01	2011-05-31	2011-07-06	2011-07-27	2011-08-26	2011-09-30	2011-11-02	2011-11-29	2011-12-26	2012-01-30	2012-03-15	2012-04-04	2012-05-08	2012-06-04	2012-07-05	2012-08-08	2012-09-07	2012-10-02
water amount (mm)	159.949	118.662	2.68506	52.2577	52.5464	87.4811	272.837	101.917	81.1293	166.878	476.129	86.0375	74.7776	37.8219	15.8794	159.083	59.7643	175.251	55.4336	170.631	150.421	99.6072	138.295
pH	6.21	6.69	4.9	4.76	5.3	6.14	5.94	6.62	6.31	6.74	6.5	6.5	6.86	5.77	5.2	5.85	6.11	5.48	6.1	7.22	6.1	5.94	6.21
EC (µS cm-1)	11.3	14	33	24	9	31	14	16	16	16	7.87	14	14	6	15	10	10	12	30	23	15	18.45	16.1
H+ (mmol m-2)	0.0986237	0.0242278	0.0338029	0.908134	0.263356	0.0633744	0.313259	0.0244482	0.0397354	0.0303668	0.150565	0.0272074	0.0103222	0.0642307	0.100192	0.22471	0.0463919	0.58031	0.0440324	0.0102816	0.119484	0.114364	0.0852721
Na+ (mmol m-2)	3.82172	0.861758	0.158081	1.27758	1.08656	1.22212	2.43517	1.0961		3.36745	2.45476	0.14786	0.356509	0.00209673	0.165498	0.987738	0.102708	1.93336	2.02857	3.79047	2.48518	1.54319	0.518006
NH4+ (mmol m-2)	0.67586	2.59314	0.244928	1.63503	2.43135	2.54522	3.17698	0.657476		1.70364	0.245725	0.231728	0.0192959	0.139686	0.436649	2.65288	0.638078	3.45387	2.14411	2.38771	0.547054	1.65695	0.844024
K+ (mmol m-2)	9.13098	5.3622	0.0492569	0.841372	1.07584	2.83934	15.7541	8.65261		19.797	19.7792	5.69545	6.02812	0.450003	0.432944	4.24143	1.51501	6.77847	5.34162	9.69752	11.5406	6.67919	8.48701
Mg2+ (mmol m-2)	0.50673	0.676676	0.0296069	0.199957	0.285378	0.478707	1.78486	0.57175		0.676887	0.857851	0.328513	0.42376	0.0403371	0.105555	0.697193	0.197233	0.659542	0.732045	0.551954	0.819527	0.325423	0.308132
Ca2+ (mmol m-2)	0.97778	1.56744	0.163922	0.706931	0.942028	2.44776	2.81156	0.9234		1.9182	2.36413	0.931206	0.701997	0.150213	0.308724	1.84594	0.646056	2.09967	1.5649	1.21411	1.2128	1.24024	0.906118
Cl- (mmol m-2)	0.531545	0.871267	0.170344	0.35157	0.338275	0.702443	1.1037	0.345785		1.32577	3.58291	0.0689383	0.33177	0.0658393	0.269637	1.59154	0.649208	0.771443	0.107285	0.849844	0.20808	0.638657	0.560494
NO3- (mmol m-2)	1.33091	1.94463	0.14458	0.765005	0.781089	1.11779	2.37029	0.868161		4.42931	6.32547	2.03124	1.24654	0.112016	0.247241	1.67819	0.659122	1.05311	0.746144	1.27322	0.735762	0.736213	0.932891
SO42- (mmol m-2)	0.924102	0.962269	0.139113	0.561948	0.636163	1.11557	1.27809	1.14264		1.75091	1.78432	0.555297	0.221073	0.0740195	0.212745	1.42584	0.500822	1.81157	1.68727	1.15073	0.704368	0.882559	0.555552
TF4	2010-11-10	2010-12-27	2011-01-31	2011-02-28	2011-03-29	2011-05-01	2011-05-31	2011-07-06	2011-07-27	2011-08-26	2011-09-30	2011-11-02	2011-11-29	2011-12-26	2012-01-30	2012-03-15	2012-04-04	2012-05-08	2012-06-04	2012-07-05	2012-08-08	2012-09-07	2012-10-02
water amount (mm)	157.062	173.519			82.2842	106.825	202.102	93.8328	67.8484	137.14	522.732	67.8484	63.5176	37.5331	24.5409	154.463	96.72	239.635	47.6382	148.689	125.592	102.494	118.374
pH
EC (µS cm-1)
H+ (mmol m-2)
Na+ (mmol m-2)
NH4+ (mmol m-2)
K+ (mmol m-2)
Mg2+ (mmol m-2)
Ca2+ (mmol m-2)
Cl- (mmol m-2)
NO3- (mmol m-2)
SO42- (mmol m-2)
TF5	2010-11-10	2010-12-27	2011-01-31	2011-02-28	2011-03-29	2011-05-01	2011-05-31	2011-07-06	2011-07-27	2011-08-26	2011-09-30	2011-11-02	2011-11-29	2011-12-26	2012-01-30	2012-03-15	2012-04-04	2012-05-08	2012-06-04	2012-07-05	2012-08-08	2012-09-07	2012-10-02
water amount (mm)	146.957	130.5			75.0663	99.6072	252.627	93.8328	86.6149	167.456	523.114	70.7355	77.9534	40.4203	25.9845	154.463	86.6149	187.666	63.5176	163.125	150.421	108.269	140.027
pH
EC (µS cm-1)
H+ (mmol m-2)
Na+ (mmol m-2)
NH4+ (mmol m-2)
K+ (mmol m-2)
Mg2+ (mmol m-2)
Ca2+ (mmol m-2)
Cl- (mmol m-2)
NO3- (mmol m-2)
SO42- (mmol m-2)
TF6	2010-11-10	2010-12-27	2011-01-31	2011-02-28	2011-03-29	2011-05-01	2011-05-31	2011-07-06	2011-07-27	2011-08-26	2011-09-30	2011-11-02	2011-11-29	2011-12-26	2012-01-30	2012-03-15	2012-04-04	2012-05-08	2012-06-04	2012-07-05	2012-08-08	2012-09-07	2012-10-02
water amount (mm)	149.555	145.802								203.545	541.111	90.9457	92.3893	47.6382	20.2102	163.125	79.397	213.939	73.6227	194.884	190.553	129.922	199.214
pH
EC (µS cm-1)
H+ (mmol m-2)
Na+ (mmol m-2)
NH4+ (mmol m-2)
K+ (mmol m-2)
Mg2+ (mmol m-2)
Ca2+ (mmol m-2)
Cl- (mmol m-2)
NO3- (mmol m-2)
SO42- (mmol m-2)
SF	2010-11-10	2010-12-27	2011-01-31	2011-02-28	2011-03-29	2011-05-01	2011-05-31	2011-07-06	2011-07-27	2011-08-26	2011-09-30	2011-11-02	2011-11-29	2011-12-26	2012-01-30	2012-03-15	2012-04-04	2012-05-08	2012-06-04	2012-07-05	2012-08-08	2012-09-07	2012-10-02
water amount (mm)	11.507	6.65309	0	0.0648857	3.36584	5.42212	14.5705	5.38016	4.19115	11.507	29.1548	4.52687	3.8834	1.78516	0.176497	10.1642	1.19765	10.6538	3.23994	9.87041	8.93319	4.55484	8.17782
pH	5.88	6.05		5.08	5.19	5.52	5.74	5.85	6.06	5.86	6.2	6.4	6.38	6.39		6.2	5.41	5.91	5.94	5.89	6.09	6.03	5.8
EC (µS cm-1)	27.3	32		82	60	43	27	23	13	21	5.87	17	20	19		15	26	12	22	8	13	12.58	16.2
H+ (mmol m-2)	0.0108358	0.00592958		0.000539696	0.0217317	0.0163745	0.0265139	0.00759967	0.00365034	0.0136771	0.0183954	0.00180218	0.00161887	0.000727237		0.0063955	0.0218178	0.013107	0.00371995	0.0127156	0.00726117	0.00542575	0.012961
Na+ (mmol m-2)	0.0298189	0.0763421		0.00157911	0.0568055	0.0886793	0.126123	0.0128637	0.0071328	0.000423415	0.0875033	0.00584703	0.0878898	0.0386067		0.0833301	0.0531371	0.104312	0.0173017	0.0151927	0.021626	0.0243919	0.0230127
NH4+ (mmol m-2)	0.282522	0.0667579		0.00353952	0.148341	0.392266	0.327945	0.224292	0.039731	0.131828	0.235973	0.0474308	0.0350914	0		0.173634	0.117207	0.00472491	0.0169388	0.329274	0.00974978	0.0216829	0.000620143
K+ (mmol m-2)	0.389858	1.34769		0.0182812	0.706211	0.909236	0.710296	0.739159	0.406215	1.5922	1.08107	0.405125	0.50962	0.212024		0.758966	0.568744	0.192946	0.281247	0.406341	0.705307	0.486969	0.952652
Mg2+ (mmol m-2)	0.0334135	0.0564986		0.00332564	0.139868	0.145832	0.167856	0.0478297	0.00677355	0.0328045	0.0462432	0.00971766	0.0159592	0.00587918		0.0711146	0.104088	0.0580129	0.048292	0.0319138	0.0381361	0.0164256	0.0288902
Ca2+ (mmol m-2)	0.0677223	0.12437		0.00739926	0.325599	0.322678	0.406453	0.13734	0.0236417	0.102886	0.103831	0.0237194	0.0350563	0.0121522		0.147109	0.185382	0.142561	0.127638	0.140799	0.184919	0.0861561	0.139067
Cl- (mmol m-2)	0.0734965	0.269667		0.00555829	0.185984	0.276512	0.22645	0.0459816	0.0118217	0.120733	0.0600316	0.0457118	0.156309	0.0481876		0.106643	0.194248	0.0504846	0.0274236	0.0160637	0.0401522	0.0465017	0.0275561
NO3- (mmol m-2)	0.0351302	0.029722		0.00916281	0.155739	0.151633	0.0610972	0.00780929	0.00148706	0.00575269	0.0239803	0.00116813	0.00501045	0.000403068		0.00637549	0.0591512	0.00292096	0	0	0	0	0.0144792
SO42- (mmol m-2)	0.0372216	0.154168		0.00795007	0.206584	0.238361	0.272412	0.0441333	0.00789691	0.0810705	0.0434002	0.0218185	0.0368279	0.0108898		0.0528638	0.13112	0.116782	0.121573	0.0147011	0.0534523	0	0.0158502

## Sheet: Fig.S2
Fig.S2. Water and ion wet deposition (WD), throughfall deposition (TF), and stemflow deposition (SF) value for coniferous tree at Chichibu
WD	2010-11-10	2010-12-27	2011-01-31	2011-02-24	2011-03-29	2011-05-01	2011-05-31	2011-07-06	2011-07-27	2011-08-26	2011-09-30	2011-11-02	2011-11-29	2011-12-26	2012-01-30	2012-03-15	2012-04-04	2012-05-08	2012-06-04	2012-07-05	2012-08-08	2012-09-07	2012-10-02
water amount (mm)	176.41	144.07	1.79	79.4	76.22	118.66	307.48	117.8	93.26	211.254	608.5	100.18	86.9	43.6	10.3938	215.96	122.5	226.642	73.6227	210.474	191.13	100.762	175.54
pH	6.73	5.54	4.67	5	5	5.5	5.91	4.86	6.2	4.7	6.04	5.7	6.2	5.42	5	5.65	5.28	5.28	4.85	5.78	5.83	4.83	5.25
EC (µS cm-1)	4.8	10	68	10	6	9	9	10	9	21	3.55	4	4	8	14	7	11	10	22	6	4	8.2	6.83
H+ (mmol m-2)	0.0328491	0.415502	0.0855185	0.794	0.7622	0.375236	0.378283	1.62609	0.0588431	4.21507	0.554959	0.199885	0.0548302	0.165763	0.34646	0.483474	0.642889	1.18944	1.03995	0.3493	0.282702	1.87472	0.987132
Na+ (mmol m-2)	0.179558	0.909925	0.302395	0.670595	0.630587	0.371623	1.16359	0.435542	0.275587	1.34671	3.01316	0.270533	0.370434	0.114522	1.27662	3.42403	0.975159	1.79616	0.303257	0.649365	0.473106	0.748042	0.411957
NH4+ (mmol m-2)	1.14422	0.311486	0.329518	1.12684	1.00142	0.651239	0	0.0718354	0.475646	1.20627	5.70096	0	0.322771	0.280379	0.62806	2.47436	0.935884	2.47519	1.21448	5.12086	1.38419	0.135434	0.281156
K+ (mmol m-2)	0.689879	2.25584	0.108752	0.258417	0.971993	0.561459	1.27716	0.551501	0.244932	1.04385	1.30616	1.09965	0.96406	0.108684	0.843752	1.23959	1.28071	1.641	0.943458	0.958824	3.85799	0.302782	0.103791
Mg2+ (mmol m-2)	0.201777	0.518071	0.0842625	0.0784036	0.218264	0.307574	0.356755	0.138592	0.0913384	0.123946	0.497806	0.0842315	0.0428224	0.0398002	0.0834195	0.268082	0.584155	0.373294	0.367945	0.171835	0.0444503	0.157043	0.099349
Ca2+ (mmol m-2)	0.467897	1.13809	0.515694	0.337619	0.749306	1.87414	1.09403	0.558567	0.359619	0.576803	1.39683	0.258356	0.171045	0.138055	0.356332	1.06688	1.5582	1.34711	0.913592	0.335609	0.196622	0.886021	0.35934
Cl- (mmol m-2)	1.07977	2.11312	0.333061	0.671875	0.961	0.987355	1.17084	0.498406	0.341968	1.4718	3.22675	0.31648	0.409339	0.0627197	1.04173	3.25018	1.15072	2.03465	0.336913	0.781644	0.372369	0.683431	0.365037
NO3- (mmol m-2)	2.16796	0.0271159	0.794131	0.818268	1.78242	2.30603	3.26796	1.56928	0.869355	1.98972	0.824344	0.462084	0.193407	0.486594	0.57329	1.88776	0.995728	3.5602	2.05742	1.47451	0.930578	2.19613	1.28374
SO42- (mmol m-2)	0.745581	0.845061	0.344442	0.370292	0.784713	1.11665	1.44677	1.00433	0.25921	1.16183	1.3429	0.260715	0.10765	0.204696	0.281315	1.06111	1.57704	1.60906	1.7928	0.652514	0.712175	0.67116	0.490711
TF19	2010-11-10	2010-12-27	2011-01-31	2011-02-28	2011-03-29	2011-05-01	2011-05-31	2011-07-06	2011-07-27	2011-08-26	2011-09-30	2011-11-02	2011-11-29	2011-12-26	2012-01-30	2012-03-15	2012-04-04	2012-05-08	2012-06-04	2012-07-05	2012-08-08	2012-09-07	2012-10-02
water amount (mm)	96.4313	95.2764		45.0398	20.4989	56.2997	182.18	79.6857	54.5674	133.098	364.408	43.5962	49.6592	29.1604	15.8794	131.366	53.4125	152.731	36.667	118.662	122.993	86.9037	100.762
pH	6.27	6.84		4.95	6.3	5.9	5.75	6.36	6.64	6.09	7.06	6.3	6.48	5.99	5.35	6.03	6.72	6.32	6.11	6.14	6.47	7.8	6.39
EC (µS cm-1)	29.3	28		27	51.5	67	15	19	23	20	8.78	35	35	27	22	18	22	18	42	10	13	21	13.97
H+ (mmol m-2)	0.0517867	0.0137716		0.505354	0.0102738	0.0708771	0.323967	0.0347841	0.0125007	0.108186	0.0317386	0.0218499	0.0164437	0.0298396	0.0709307	0.122598	0.0101776	0.0731017	0.0284626	0.0859634	0.0416755	0.00137733	0.0410485
Na+ (mmol m-2)	0.754177	1.66186		0.6029	0.868469	0.984459	1.30753	1.11956	0.299063	1.1	1.85455	0.503018	0.416891	0.221111	0.143033	2.5942	0.564162	1.40126	0.330899	0.350664	0.265287	1.09901	0.976995
NH4+ (mmol m-2)	0.224527	0.475366		0.392009	1.57846	1.598	0.292887	2.93767	0.235955	1.40193	0.12121	0	0.137648	0	0.0616216	0.0946731	0.518181	1.0753	1.06948	0	0	0.0301547	0.0125035
K+ (mmol m-2)	10.2922	7.1497		1.78945	3.00985	8.76931	7.8886	4.49788	2.73993	7.44499	10.224	4.52562	7.36637	2.85091	0.906382	6.09684	2.64537	7.54678	2.29456	3.4802	6.07277	5.45146	3.79364
Mg2+ (mmol m-2)	1.06132	1.265		0.445328	0.707108	0.986779	0.854496	0.648709	0.351666	0.679705	1.14477	0.530434	0.880954	0.481923	0.161674	1.11465	0.413995	0.745193	0.425658	0.342741	0.43216	0.402944	0.296047
Ca2+ (mmol m-2)	5.45581	6.13361		2.51425	2.57159	4.16369	4.44109	3.63153	2.14438	4.33239	8.66087	2.99316	4.72205	2.35824	0.765942	5.42685	1.64554	3.59437	2.52555	2.36362	2.8205	3.016	2.06216
Cl- (mmol m-2)	3.67741	3.75967		1.23611	1.49175	3.19349	2.8725	1.71271	0.872697	2.68427	3.43306	3.51691	3.07875	0.735322	0.322936	3.65386	1.29716	2.84327	0.876529	0.538777	1.52909	2.89727	1.42682
NO3- (mmol m-2)	0.0342149	2.4478		2.29467	3.81348	0.0490314	0	1.01656	1.37376	1.14842	0.358502	0.019687	0.111324	0.00658408	0.564034	1.56358	0.875372	3.35982	2.58942	0.991174	2.50096	1.60946	0.620398
SO42- (mmol m-2)	0.252967	1.16538		1.04743	1.41542	1.42943	1.58735	1.25008	0.120993	1.06271	0.781449	0.201047	0.0713386	0.169081	0.285312	1.55075	0.735612	1.72028	1.68816	0.358218	0.586371	0.40907	0.325454
TF20	2010-11-10	2010-12-27	2011-01-31	2011-02-28	2011-03-29	2011-05-01	2011-05-31	2011-07-06	2011-07-27	2011-08-26	2011-09-30	2011-11-02	2011-11-29	2011-12-26	2012-01-30	2012-03-15	2012-04-04	2012-05-08	2012-06-04	2012-07-05	2012-08-08	2012-09-07	2012-10-02
water amount (mm)	148.112	95.9982		46.7721	25.6958	54.2787		91.8118	58.3207	145.224	442.221	54.8561	54.2787	34.0685	24.8296	122.416		166.012	44.1736	141.76	125.88	107.691	122.993
pH	6.68	5.57		4.88	4.1	6.16		6.22	6.24	6.14	6.94	6.5	6.48	6.31	5.35	5.98		5.82	5.15	5.99	6.46	7.09	5.67
EC (µS cm-1)	17.5	19		23	49	51		12	12	13	4.9	60	41	12	17	17		13	27	8	10	14.16	8.41
H+ (mmol m-2)	0.0309449	0.258383		0.616576	2.04109	0.0375517		0.0553221	0.0335601	0.105206	0.0507738	0.017347	0.0179734	0.016686	0.11091	0.131511		0.251269	0.312725	0.145062	0.0436474	0.00875347	0.262955
Na+ (mmol m-2)	0.534727	1.34875		0.687635	0.895281	0.781489		0.56709	0.242435	1.17495	2.73145	0.360422	0.625663	0.233846	0.704793	1.1433		0.926103	0.298919	0.571668	0.523379	1.17521	0.551164
NH4+ (mmol m-2)	0.295591	0.393818		0.658599	0.172364	0		0.46826	0.0323313	0.499151	0.122577	0	0.207625	0	0.150037	0.0487371		0.276097	1.40549	0.645096	0	0.103442	0.0709406
K+ (mmol m-2)	10.7395	4.83449		1.417	2.37101	14.5098		3.37272	2.13702	5.72113	11.6775	9.25193	7.90902	1.11142	1.14178	5.57191		7.85863	2.11542	3.71462	5.38603	3.97146	3.51424
Mg2+ (mmol m-2)	1.24315	0.906858		0.389594	0.692057	0.973466		0.454125	0.292017	0.547348	0.853507	1.44878	1.50287	0.294568	0.235452	1.28839		0.801448	0.366604	0.305477	0.345982	0.338023	0.278153
Ca2+ (mmol m-2)	4.96686	3.52059		1.6894	2.52111	2.17193		2.50831	1.5007	2.67714	3.61565	6.226	6.62129	1.18344	0.814212	4.48822		2.98993	1.79272	1.43646	1.74174	2.0835	1.44588
Cl- (mmol m-2)	4.74167	2.62111		0.99341	1.20821	3.89641		1.04364	0.648136	2.53968	3.92914	7.50746	4.36949	0.34402	0.444724	2.48251		2.80019	0.835267	1.09164	1.46312	1.57475	1.40878
NO3- (mmol m-2)	0.0214984	2.29294		2.61978	2.12885	0.00175079		0.276894	1.33563	1.76363	0.0570563	0.0389271	0.0595268	0.0126373	0.530265	1.41075		3.69749	2.66068	2.04049	0.555405	2.4794	0.828115
SO42- (mmol m-2)	0.320699	0.8954		0.933858	0.969918	1.22782		1.0972	0.0601041	1.12476	1.09102	0.181021	0.0666741	0.0744764	0.250202	1.38095		1.90098	1.65409	0.854663	0.512804	0.570484	0.308041
TF21	2010-11-10	2010-12-27	2011-01-31	2011-02-28	2011-03-29	2011-05-01	2011-05-31	2011-07-06	2011-07-27	2011-08-26	2011-09-30	2011-11-02	2011-11-29	2011-12-26	2012-01-30	2012-03-15	2012-04-04	2012-05-08	2012-06-04	2012-07-05	2012-08-08	2012-09-07	2012-10-02
water amount (mm)	145.224	85.1714		39.8429	27.1393	51.3915	224.333	87.1924	52.5464	133.676	438.25	48.2156	48.2156	34.3573	19.344	142.915	60.9192	149.555	38.3993	119.817	108.557	93.2554	107.114
pH	6.12	6.17		4.76	4.8	5.98	5.73	6.21	5.95	5.76	6.78	6.5	6.09	6.5	5.33	5.7	5.75	5.74	5.04	4.52	6.46	6.43	5.68
EC (µS cm-1)	33.9	38		29	43	63	9	12	13	12	5.89	56	53	43	25	20	21	14	30	10	11	14.2	8.6
H+ (mmol m-2)	0.110164	0.0575829		0.69239	0.43013	0.0538135	0.417727	0.0537624	0.058958	0.232302	0.0727314	0.0152471	0.0391911	0.0108647	0.0904787	0.285152	0.108331	0.272146	0.350206	3.61843	0.0376408	0.0346477	0.223792
Na+ (mmol m-2)	0.620321	1.50783		0.750842	0.707117	0.965696	1.24902	0.462704	0.207822	0.854742	2.61161	0.491414	0.415259	0.215395	0.196529	1.94068	0.655904	0.866262	0.275778	0.500698	0.401348	1.11179	0.531606
NH4+ (mmol m-2)	0.233474	0.760186		0.435128	0.28586	0	0.223854	0	0.12526	0	0.72886	0.00267294	0.224527	0	0.229488	0.00792277	0.101315	0.0248727	1.29591	0.0623373	0	0.0606458	0.00910725
K+ (mmol m-2)	21.7556	11.4997		2.23541	2.71725	17.129	6.1852	4.6882	2.73179	6.89215	13.2659	7.69119	9.26014	6.60192	1.49339	8.21604	4.84142	5.5614	2.53879	4.73998	6.26665	4.30947	3.89408
Mg2+ (mmol m-2)	3.08553	2.26201		0.58783	0.692078	1.2767	0.996829	0.581725	0.328769	0.655379	0.962821	1.25183	1.88127	1.40931	0.313117	2.18795	0.574729	0.775431	0.367706	0.308663	0.353012	0.382801	0.273423
Ca2+ (mmol m-2)	9.35454	6.32123		2.15226	2.66301	2.74461	3.28008	1.96843	1.19853	2.39402	3.98026	4.61257	6.11091	3.50021	0.784069	5.63375	1.82752	2.9146	1.64051	1.34097	1.51043	2.29467	1.22155
Cl- (mmol m-2)	9.92522	5.99152		1.28902	1.26155	5.11408	1.71478	1.23461	0.751446	7.55986	6.02002	5.71739	6.20562	2.52352	0.523799	3.63841	1.8678	2.80524	0.76734	1.18873	1.42607	1.92331	1.40098
NO3- (mmol m-2)	0.0796329	0		2.51055	2.96671	0	1.74025	0.310774	0.943218	1.50481	0.021204	0.0077761	0.0497671	0.0487613	0.136645	0.00691468	0.752587	3.30442	2.7227	1.92641	0.00436056	2.70712	0.189925
SO42- (mmol m-2)	0.297818	0.911449		0.897954	1.16425	1.34601	1.17698	1.10553	0.144955	1.12855	1.15878	0.203277	0.0341305	0.193134	0.240636	1.46541	0.932217	1.55218	1.58393	0.827816	0.561578	0.702542	0.225043
TF22	2010-11-10	2010-12-27	2011-01-31	2011-02-28	2011-03-29	2011-05-01	2011-05-31	2011-07-06	2011-07-27	2011-08-26	2011-09-30	2011-11-02	2011-11-29	2011-12-26	2012-01-30	2012-03-15	2012-04-04	2012-05-08	2012-06-04	2012-07-05	2012-08-08	2012-09-07	2012-10-02
water amount (mm)														46.1946	14.4358	199.214	59.1869			215.094	177.561	141.471	155.907
pH
EC (µS cm-1)
H+ (mmol m-2)
Na+ (mmol m-2)
NH4+ (mmol m-2)
K+ (mmol m-2)
Mg2+ (mmol m-2)
Ca2+ (mmol m-2)
Cl- (mmol m-2)
NO3- (mmol m-2)
SO42- (mmol m-2)
TF23	2010-11-10	2010-12-27	2011-01-31	2011-02-28	2011-03-29	2011-05-01	2011-05-31	2011-07-06	2011-07-27	2011-08-26	2011-09-30	2011-11-02	2011-11-29	2011-12-26	2012-01-30	2012-03-15	2012-04-04	2012-05-08	2012-06-04	2012-07-05	2012-08-08	2012-09-07	2012-10-02
water amount (mm)														34.646	18.7666	122.704	75.0663		46.1946	160.238	127.035		115.487
pH
EC (µS cm-1)
H+ (mmol m-2)
Na+ (mmol m-2)
NH4+ (mmol m-2)
K+ (mmol m-2)
Mg2+ (mmol m-2)
Ca2+ (mmol m-2)
Cl- (mmol m-2)
NO3- (mmol m-2)
SO42- (mmol m-2)
TF24	2010-11-10	2010-12-27	2011-01-31	2011-02-28	2011-03-29	2011-05-01	2011-05-31	2011-07-06	2011-07-27	2011-08-26	2011-09-30	2011-11-02	2011-11-29	2011-12-26	2012-01-30	2012-03-15	2012-04-04	2012-05-08	2012-06-04	2012-07-05	2012-08-08	2012-09-07	2012-10-02
water amount (mm)														38.9767	33.2024	164.568	47.6382		50.5254	148.689	144.358	114.043	135.697
pH
EC (µS cm-1)
H+ (mmol m-2)
Na+ (mmol m-2)
NH4+ (mmol m-2)
K+ (mmol m-2)
Mg2+ (mmol m-2)
Ca2+ (mmol m-2)
Cl- (mmol m-2)
NO3- (mmol m-2)
SO42- (mmol m-2)
SF	2010-11-10	2010-12-27	2011-01-31	2011-02-28	2011-03-29	2011-05-01	2011-05-31	2011-07-06	2011-07-27	2011-08-26	2011-09-30	2011-11-02	2011-11-29	2011-12-26	2012-01-30	2012-03-15	2012-04-04	2012-05-08	2012-06-04	2012-07-05	2012-08-08	2012-09-07	2012-10-02
water amount (mm)	10.8757	8.5022		3.75524	1.10084	6.63732	20.4968	6.57375	4.77245	13.4336	42.5914	5.28105	4.30623	1.55779	0.0924289	13.779	6.919	14.5631	3.33141	13.0725	10.8526	10.1386	12.2157
pH	4.01	3.91		4.24	3.64	3.82	4.03	3.77	4.15	4.07	4.69	4.1	3.91		4.35	4.09	3.81	4.02	3.77	4.52	3.85	4.2	4.02
EC (µS cm-1)	94.7	72		78	183	69	38	45	39	45	7.79	84	69		18	36	77	38	82	17	33	32.6	24.4
H+ (mmol m-2)	1.06281	1.046		0.216092	0.252187	1.0046	1.91287	1.11638	0.337863	1.14338	0.869605	0.419489	0.529782		0.00412865	1.12	1.07163	1.39076	0.565754	0.394782	1.53297	0.639703	1.16659
Na+ (mmol m-2)	0.179671	0.12293		0.0983331	0.0492725	0.175534	0.214509	0.115627	0.0837448	0.148109	0.15562	0.0687024	0.195541		0.000261101	0.14063	0.0448987	0.169292	0.0505937	0.0624991	0.091295	0.069824	0.0488046
NH4+ (mmol m-2)	0.214638	0		0.106588	0.0311849	0.000367954	0.0181805	0	0.0116411	0.10575	0.0519452	0.00409873	0		0.000435539	0.00534706	0.34713	0.00807334	0.0140661	0.0535028	0.0556347	0.101207	0.00199304
K+ (mmol m-2)	1.0756	0.739354		0.317529	0.145714	0.82707	1.53549	0.671118	0.434273	1.89692	0.771185	0.468085	0.442545		0.00120052	0.729038	0.710035	1.00618	0.387716	0.392693	0.674004	0.848544	0.578965
Mg2+ (mmol m-2)	0.142563	0.0595382		0.0245663	0.0315871	0.0607614	0.0784282	0.0334468	0.0213679	0.0801094	0.0284651	0.0464119	0.0366431		0.000153146	0.0652372	0.0683186	0.0499567	0.025517	0.0161693	0.0306108	0.0400676	0.0244512
Ca2+ (mmol m-2)	0.694255	0.275487		0.120215	0.159003	0.3005	0.437777	0.203115	0.0959222	0.477317	0.188297	0.242987	0.122248		0.000690318	0.275767	0.298211	0.266817	0.150143	0.136578	0.256658	0.292891	0.180485
Cl- (mmol m-2)	2.22649	0.800506		0.241925	0.178727	0.60358	0.654453	0.192282	0.163959	1.64523	0.326767	0.860686	0.871011		0.00132961	0.624179	0.621779	0.649428	0.176551	0.127453	0.216195	0.405105	0.301439
NO3- (mmol m-2)	0	0.000411364		0.0792778	0.00298268	0.00128454	0.00826417	0.0141006	0.000846658	0.00129992	0.0281631	0	0		2.53414e-05	0.00155557	0.00703004	0.005402	0.00561326	0.000766919	0.00510497	0	0.0646591
SO42- (mmol m-2)	0.0963456	0.183121		0.137798	0.147771	0.257167	0.151705	0.0791757	0.0127182	0.111873	0.0567515	0.0281472	0.0136275		0.000394491	0.185751	0.285943	0.176917	0.13751	0.0394727	0.0718746	0.0721122	0.0153674

## Sheet: Fig.S3
Fig.S3. Water and ion wet deposition (WD), throughfall deposition (TF), and stemflow deposition (SF) value for deciduous tree at Tanashi
WD	2010-10-19	2010-11-08	2010-11-25	2010-12-07	2010-12-20	2011-01-06	2011-02-16	2011-03-02	2011-03-28	2011-04-29	2011-05-19	2011-06-22	2011-07-14	2011-07-28	2011-08-09	2011-08-29	2011-09-15	2011-10-02	2011-10-26	2011-11-15	2011-11-28	2011-12-13	2012-02-02	2012-03-08	2012-04-05	2012-04-29	2012-06-05	2012-07-03	2012-08-10	2012-09-05	2012-09-28
water amount (mm)	54.9023	172.525	46.9382	83.6954	28.5596	55.4536	46.6319	89.4451	68.9141	62.0704	71.7493	267.787	27.3747	39.7887	70.8239	126.687	44.5634	217.406	119.366	36.2873	47.4282	68.2775	69.7099	160.273	99.0108	105.75	260.436	208.363	138.146	96.7662	171.251
pH	5.61	6.59	4.9	5.62	5.02	4.88	6.33	4.87	4.66	4.9	4.62	4.71	4.2	4.9	4.47	4.8	4.65	5.1	4.8	4.6	6.19	4.49	5.08	4.4	4.95	4.4	5.19	4.7	4.9	4.86	4.6
EC (µS cm-1)	12.3	8.5	20	8.6	26	14.25	42	11	15	30	22	19	32	27	30	18	29	9.2	18	21	8	15	14	25	27	30	9	13	13	12.34	13
H+ (mmol m-2)	0.200806	0.0660752	0.880466	0.299149	0.406386	1.08922	0.032499	1.20658	1.50768	0.78142	1.72115	5.22144	1.72722	0.500911	2.39983	2.00786	0.99765	1.72691	1.89183	0.911496	0.0306222	2.20942	0.579821	3.56582	0.138951	5.9085	2.52974	3.90848	2.71348	1.17195	3.28714
Na+ (mmol m-2)	0.947509	4.99885	1.16122	1.29534	1.41196	2.21477	2.18915	0.809255	0.821342	3.60992	1.46059	3.7274	0.843038	3.08586	1.1708	1.22886	3.62287	12.3976	2.78818	1.02912	0.70555	0.611801	0.883697	3.08586	1.77307	4.40262	5.10018	1.73988	2.09208	1.22303	1.14224
NH4+ (mmol m-2)	0.565566	3.58718	1.237	0.629439	1.15876	2.30601	2.49026	0.947088	1.98661	3.09096	3.96166	5.74515	1.80439	1.02568	2.29174	3.06211	1.71203	2.89256	1.70727	2.17461	0.680984	1.27558	0.874484	0.341864	0.65231	1.43054	2.2427	1.17104	0.545704	0.554298	1.02269
K+ (mmol m-2)	0.398515	1.79836	0.470783	1.01959	0.516251	0.368974	0.538556	1.51217	2.08514	0.61484	0.759731	2.97935	0.756161	0.407064	0.166945	0.502235	0.131074	1.1677	0.375516	0.142928	0.177105	0.115256	0.332967	0.157723	0.300951	0.659998	1.0347	0.540275	0.251767	0.255732	0.471828
Mg2+ (mmol m-2)	0.345923	0.578052	0.291787	0.312171	0.157076	0.33888	0.290866	0.123489	0.323823	0.789987	0.469224	0.590242	0.131284	0.537765	0.248641	1.11081	0.541852	2.68032	0.841342	0.314656	0.334293	0.287756	0.214591	0.331536	0.903473	0.344526	0.860554	0.430344	0.279142	0.45537	0.589816
Ca2+ (mmol m-2)	0.822303	1.17442	0.825883	0.387755	0.430859	0.432671	1.30912	0.784808	0.811404	1.19623	2.08196	3.79991	0.518535	0.764248	0.373456	3.16489	0.557822	2.60305	1.44346	0.692177	0.543946	0.965234	0.31779	0.924588	2.04462	0.743022	2.02997	0.896154	1.02389	0.806467	0.780014
Cl- (mmol m-2)	1.18495	5.30427	1.57876	1.5079	1.69905	2.50111	2.86596	1.24885	1.22849	4.80815	1.8376	4.6755	1.06169	3.78999	2.27373	2.46921	4.62314	14.3371	3.70021	1.83827	1.34313	1.33077	1.50703	2.36936	4.93433	4.48114	5.04944	2.71403	1.21828	1.84858	3.04759
NO3- (mmol m-2)	0.84626	1.41053	1.41149	0.380001	0.911441	0.911317	3.72125	1.35311	2.16284	3.22354	3.59065	7.83432	1.71475	0.490903	3.67774	5.2285	1.07519	1.34991	1.86928	2.25841	0.395459	2.05367	1.49855	3.99837	0.60136	6.24879	4.13661	1.66617	2.17958	1.84328	2.32084
SO42- (mmol m-2)	0.521117	0.788393	0.836392	0.472553	0.555295	0.740689	1.57061	0.751408	0.958429	2.07279	1.50202	4.03928	0.763711	0.780345	1.35125	1.41507	1.163	1.59327	0.976674	0.869951	0.227606	0.857888	0.665089	1.97365	0.66341	2.99351	3.47225	1.47553	0.890172	0.982689	1.12803
TF8	2010-10-19	2010-11-08	2010-11-25	2010-12-07	2010-12-20	2011-01-06	2011-02-16	2011-03-02	2011-03-28	2011-04-29	2011-05-19	2011-06-22	2011-07-14	2011-07-28	2011-08-09	2011-08-29	2011-09-15	2011-10-02	2011-10-26	2011-11-15	2011-11-28	2011-12-13	2012-02-02	2012-03-08	2012-04-05	2012-04-29	2012-06-05	2012-07-03	2012-08-10	2012-09-05	2012-09-28
water amount (mm)	37.2444	131.799	29.7378	71.313	21.0763	45.0109	35.2234	67.8484	52.7485	39.2654	51.1028	253.493	20.2102	27.2837	49.0818	107.114	30.6039	179.004	91.8118	24.8296	36.9557		53.1238	118.662	73.0453	75.0663	203.545	180.448	113.466	75.0663	164.857
pH	4.52	4.83	6.1	4.92	5.01	5	6.28	5.92	5.56	6.63	6.1	4.3	6.5	5.5	4.67	5.02	5.84	5.1	5.9	6	6.2		6.03	5.37	5.68	6.1	6.3	5.1	5.92	5.51	5.41
EC (µS cm-1)	29.4	17.9	70	12.53	36	18.6	35	12	16	181	32	20	59	43	40	27	44	67	30	36	11		33	17	25	96	55	19	25	24.2	23.2
H+ (mmol m-2)	1.12476	1.94945	0.0236216	0.85737	0.205965	0.450109	0.0184855	0.0815717	0.145281	0.00920472	0.0405924	12.7047	0.00639101	0.0862786	1.04935	1.02293	0.0442362	1.42188	0.115584	0.0248296	0.0233175		0.049578	0.50619	0.152613	0.0596273	0.102014	1.43335	0.136416	0.231977	0.641369
Na+ (mmol m-2)	1.13727	3.61749	1.76695	1.24698	1.05612	1.70726	1.95041	0.888324	1.62675	0.165671	1.83163	4.02461	0.73668	2.82453	1.32153	2.55324	3.54365	9.6316	4.20925	1.32088	0.678359		0.804144	1.78999	3.53029	3.79244	5.17673	1.95437	2.28272	1.59803	4.65094
NH4+ (mmol m-2)	0.937384	4.17204	6.08984	1.75926	1.36587	1.4772	2.62441	0.962897	1.66973	0.0500655	2.08508	6.94214	3.61327	2.19166	2.43253	3.37877	2.40238	2.77857	3.27782	2.43362	1.01002		0.376964	3.39146	2.90073	18.8832	35.9188	4.57478	6.46397	3.46032	2.21541
K+ (mmol m-2)	2.31668	4.37214	3.23327	1.9425	0.772472	1.43673	1.47927	3.10797	2.7684	61.2628	3.72374	6.38623	1.8986	2.87364	1.82025	5.02443	2.15802	3.92361	2.66759	1.05229	0.511353		2.64815	6.76194	1.51975	43.3417	22.2887	3.15683	5.18657	2.9773	6.86052
Mg2+ (mmol m-2)	0.52593	1.65364	0.854264	0.589008	0.315487	0.375037	0.276423	0.0986028	0.379459	0.0446999	1.27491	1.94636	0.452314	0.705786	0.612246	1.6319	0.856907	2.31094	1.49885	0.487741	0.299864		1.72937	0.678792	0.755415	4.77212	7.25102	1.29562	1.55594	1.07906	2.30048
Ca2+ (mmol m-2)	1.26266	3.68798	2.32267	1.3139	0.720406	0.58314	1.67901	0.572799	1.0895	0.488899	2.87686	5.32327	1.18576	1.704	1.50435	3.85888	1.55143	4.04416	3.73538	1.88691	0.943826		4.47008	2.91726	3.00383	3.39043	6.76494	2.68278	2.73953	2.30929	4.13945
Cl- (mmol m-2)	1.9792	6.14143	4.29295	2.49222	1.70142	1.9082	2.32485	1.06213	1.43428	5.09466	2.25295	5.33399	1.22448	3.8017	1.74298	3.0938	4.37742	11.2998	5.47717	1.93297	1.49999		2.79607	2.60734	5.12819	5.25579	7.71328	2.30476	3.09114	2.36927	5.99124
NO3- (mmol m-2)	2.02606	3.86863	3.33469	1.44915	1.17984	0.860221	2.48305	1.39954	2.06894	0.531941	3.44999	10.3924	2.83115	1.31391	3.94919	8.43023	1.56315	1.73216	4.28816	3.22479	0.684223		1.68098	3.54264	2.67116	0.155174	4.27324	2.88256	5.00478	3.36251	5.85936
SO42- (mmol m-2)	0.680819	1.49824	1.34042	0.609477	0.522396	0.701431	0.987079	0.697818	0.808832	3.11139	1.55602	5.01378	1.05508	0.925337	1.72901	1.79522	1.26955	1.5485	1.49193	1.04346	0.288913		0.906388	2.10489	1.56261	4.1533	5.87648	1.50607	2.17956	1.41465	2.22231
TF9	2010-10-19	2010-11-08	2010-11-25	2010-12-07	2010-12-20	2011-01-06	2011-02-16	2011-03-02	2011-03-28	2011-04-29	2011-05-19	2011-06-22	2011-07-14	2011-07-28	2011-08-09	2011-08-29	2011-09-15	2011-10-02	2011-10-26	2011-11-15	2011-11-28	2011-12-13	2012-02-02	2012-03-08	2012-04-05	2012-04-29	2012-06-05	2012-07-03	2012-08-10	2012-09-05	2012-09-28
water amount (mm)	39.5542	125.014	31.1814	62.9402	21.365	41.1421	40.2759	66.1161	56.7328	41.2865	56.5884	234.149	21.365	36.3783	70.3025	92.3893	33.7798	189.109	78.8196	18.7666	35.2234	42.73	59.7643	133.387	81.1293	79.397	174.673	191.996	119.817	85.1714	144.647
pH	5.73	5.37	5.8	4.87	4.74	4.81	6.22	5.48	5.1	6.82	5.58	5.42	6.7	5.1	5.21	5.35	5.79	5.5	5.8	6.6	5.82	6.39	6.5	5.55	5.83	5.9	6.52	5.5	5.86	5.4	5.23
EC (µS cm-1)	15.5	12.7	32	12.84	33	17.67	41	14	29	197	47	53	101	46	50	31	65	45	45	66	17	42	30	24	30	78	32	27	38	38	22.2
H+ (mmol m-2)	0.0736533	0.533285	0.0494192	0.84904	0.388779	0.637216	0.0242687	0.218931	0.450645	0.00624896	0.148843	0.89021	0.00426288	0.288963	0.433481	0.412688	0.0547845	0.598016	0.124921	0.00471395	0.0533128	0.0174074	0.0188991	0.375936	0.119999	0.0999549	0.0527505	0.607146	0.165394	0.339073	0.851744
Na+ (mmol m-2)	1.10973	3.13762	1.20441	1.28674	1.01018	1.39051	1.76067	1.71116	1.90756	0.167015	2.8996	6.20262	1.06873	3.55558	2.44945	1.83253	4.78271	10.6277	5.27983	1.40159	0.684864	1.21556	1.00865	2.4505	4.33463	4.48295	5.36936	3.11354	3.29454	2.29667	2.97108
NH4+ (mmol m-2)	0.618361	3.05632	1.45549	1.63993	0.984249	1.21567	4.26908	2.34212	3.89678	0.395963	4.23508	15.1613	7.32087	1.28868	4.38843	5.06545	4.2322	6.30069	3.51747	2.36163	0.843559	2.40436	2.66378	7.7108	4.86468	18.9406	22.336	6.78881	9.48917	7.64421	1.63802
K+ (mmol m-2)	1.42037	4.06074	1.7322	2.07502	0.466663	0.505091	1.59978	3.46659	3.89601	44.5216	6.57959	11.157	3.86336	4.46979	5.44643	5.46798	4.80368	9.68804	4.14476	4.18066	0.871164	2.70927	1.14948	2.44709	2.32196	37.2654	20.5997	5.66729	9.02712	7.40857	18.1153
Mg2+ (mmol m-2)	0.318074	0.787284	0.45844	0.384173	0.296004	0.317889	0.402897	0.144128	0.55378	0.0680009	1.9148	2.46139	0.706891	1.0459	1.21071	1.35163	1.22974	2.78493	1.84039	0.61819	0.317375	1.00289	1.16674	1.05432	1.10764	4.61899	6.26171	2.54978	1.96713	1.60273	1.62462
Ca2+ (mmol m-2)	0.950859	2.0627	1.60471	1.03515	0.676957	0.50735	1.8033	0.587136	1.36307	0.379244	3.40652	6.19138	2.13155	2.32222	2.82667	3.49397	1.94649	4.03399	3.95905	1.83718	0.976732	3.00334	4.56158	3.45637	3.68115	4.10686	5.9033	4.15869	3.63942	2.88996	2.87516
Cl- (mmol m-2)	1.34886	4.16091	2.04751	2.23689	1.73738	1.62117	3.35699	1.70451	2.90441	5.34757	4.59213	6.34692	1.85489	5.02686	3.17871	2.32452	6.49718	13.3139	8.24145	2.59163	1.59461	4.03882	2.82697	4.36058	6.7049	6.23086	8.60847	2.28672	4.31247	3.50298	4.26832
NO3- (mmol m-2)	1.16803	2.12911	1.9175	0.72071	1.33073	0.72192	3.57453	1.39792	4.17685	0.0392856	5.12267	11.446	4.09694	1.81877	6.13964	6.41757	2.01846	2.04649	5.60973	3.45732	0.847567	3.04944	1.92195	5.24932	3.98661	4.51804	9.70334	3.04938	7.05688	5.42279	3.96191
SO42- (mmol m-2)	0.586749	0.963023	0.818952	0.484193	0.550458	0.56405	1.42509	0.762592	1.3855	3.17484	2.05058	5.63054	1.48746	1.36595	2.76928	1.76772	2.07505	2.20681	1.87321	0.948657	0.354205	1.42785	1.4614	2.63684	1.9661	4.49209	5.58338	1.58352	2.5853	3.63206	2.12072
TF11	2010-10-19	2010-11-08	2010-11-25	2010-12-07	2010-12-20	2011-01-06	2011-02-16	2011-03-02	2011-03-28	2011-04-29	2011-05-19	2011-06-22	2011-07-14	2011-07-28	2011-08-09	2011-08-29	2011-09-15	2011-10-02	2011-10-26	2011-11-15	2011-11-28	2011-12-13	2012-02-02	2012-03-08	2012-04-05	2012-04-29	2012-06-05	2012-07-03	2012-08-10	2012-09-05	2012-09-28
water amount (mm)	47.9269	151.287	39.5542	78.5309	21.0763	46.5411	32.9137	72.7565	53.8456	43.8849	74.9219		23.386	29.016	70.7355	114.332	35.2234	198.204	107.403	32.3362	46.4833	84.8826	74.7776	137.14	59.4756	111.156	248.296	230.973	101.917	89.5021	148.978
pH	5.43	5.29	5.4	4.81	4.71	4.85	5.73	5.37	5.13	6.56	6.37		6.4	5.8	4.89	4.3	5.12	5	5.5	6.3	5.8	5.83	6.34	5.74	5.38	5.9	6.27	5.7	5.82	5.74	4.8
EC (µS cm-1)	42.6	10.7	22	19.6	25	19.8	45	14	20	150	31		60	40	40	23	46	41	29	39	19	28	29	56	28	73	46	23	25	31.1	29.9
H+ (mmol m-2)	0.178065	0.775895	0.157468	1.2163	0.410955	0.65741	0.0612881	0.310365	0.399163	0.0120869	0.0319602		0.00931015	0.0459873	0.91125	5.73016	0.267197	1.98204	0.339637	0.0162065	0.0736711	0.125551	0.0341799	0.249554	0.247936	0.139937	0.133343	0.460852	0.154257	0.162867	2.36114
Na+ (mmol m-2)	0.969389	3.36271	1.22844	1.40394	0.782004	1.81793	1.61921	1.04436	1.29521	0.269153	2.20629		0.906358	2.87512	2.523	2.51642	3.97589	10.3974	4.71847	1.64004	0.869423	1.6061	1.25227	2.49634	2.73914	5.10052	5.56743	3.33873	2.03966	2.05569	2.90903
NH4+ (mmol m-2)	0.661576	2.33157	1.50643	1.77188	0.82957	1.48098	2.93219	1.48026	1.73431	0.457376	6.45031		4.43776	1.74529	3.7057	4.67761	1.97807	1.9888	2.76865	3.46156	0.937992	3.29395	0.717163	6.74599	2.34905	23.6433	19.6516	11.6149	5.45673	6.42085	1.1489
K+ (mmol m-2)	1.16697	5.0728	1.22613	3.05099	0.405912	1.10466	1.17939	2.16046	1.67466	64.8593	5.19111		2.19635	2.40524	6.48045	4.97701	2.57385	6.16436	3.67547	2.38273	0.827463	4.56345	1.7825	4.7051	2.0771	46.5123	38.1906	9.07613	5.33094	6.5428	8.46705
Mg2+ (mmol m-2)	0.371474	0.828151	0.38418	0.171191	0.173058	0.337059	0.304536	0.153317	0.425174	0.113736	1.88185		0.512063	0.740758	0.974874	1.34863	0.936768	2.65482	1.821	0.863117	0.343396	1.18013	0.936398	1.15742	0.740779	5.76495	7.0971	3.205	1.53587	1.55198	1.60996
Ca2+ (mmol m-2)	1.11715	2.03833	1.49691	0.8673	0.454905	0.505354	1.72794	0.734958	1.36589	0.316898	3.79808		1.36154	1.68277	2.13142	3.72432	1.56539	4.12012	4.04749	2.36809	1.07609	4.18021	3.78977	3.23564	2.06391	4.7627	5.4049	3.723	2.60832	2.89367	2.89966
Cl- (mmol m-2)	1.2437	4.19046	1.99149	2.50303	1.20799	2.01245	2.32001	1.14102	1.5036	4.76194	2.66695		1.59302	4.03816	3.2781	2.81532	5.31734	12.6012	6.77987	2.73809	2.05322	5.20027	2.92335	4.06938	4.30637	7.0666	8.57391	4.79401	1.56639	3.37087	3.99638
NO3- (mmol m-2)	1.03421	0.958891	1.78043	0.54714	0.770584	0.931499	2.73268	1.79061	2.68946	0.0467125	4.63754		3.50914	1.74223	6.01661	6.14208	1.56902	1.50559	4.99555	3.9979	0.783407	4.47652	2.83891	4.54486	2.26414	0.0907436	5.63956	5.16845	2.30123	4.88092	5.68079
SO42- (mmol m-2)	0.555291	0.990602	0.854801	0.495403	0.42169	0.770335	1.08544	0.680133	0.771845	2.8936	1.86481		1.22721	0.963247	2.64717	1.9507	1.39592	1.74553	1.6726	1.17243	0.322752	2.10743	1.53739	2.60397	1.3689	5.10534	5.34531	3.41603	1.05327	1.64625	2.69545
TF12	2010-10-19	2010-11-08	2010-11-25	2010-12-07	2010-12-20	2011-01-06	2011-02-16	2011-03-02	2011-03-28	2011-04-29	2011-05-19	2011-06-22	2011-07-14	2011-07-28	2011-08-09	2011-08-29	2011-09-15	2011-10-02	2011-10-26	2011-11-15	2011-11-28	2011-12-13	2012-02-02	2012-03-08	2012-04-05	2012-04-29	2012-06-05	2012-07-03	2012-08-10	2012-09-05	2012-09-28
water amount (mm)									56.5884	47.0608	66.1161	276.59	21.9425	25.1183	56.011	111.011	30.0265	199.503	121.261	30.8927	46.7721	75.9324		134.253	83.1503	89.5021	251.183	193.44	111.156	89.5021	169.188
pH									5.71	6.67	6.2	4.42	6	5.5	4.94	4.85	4.65	5.2	5.8	6.6	5.98	5.58		5.6	5.33	5.9	6.12	5.3	5.84	5.04	5.04
EC (µS cm-1)									16	138	35	22	67	35	40	22	67	43	26	45	14	22		18	24	78	35	21	31	28	28.3
H+ (mmol m-2)									0.110339	0.0100614	0.0417164	10.5157	0.0219425	0.0794311	0.643092	1.56808	0.67221	1.25878	0.192186	0.00775989	0.0489764	0.199723		0.337229	0.388923	0.112676	0.190542	0.969497	0.160669	0.816269	1.54301
Na+ (mmol m-2)									1.08058	0.182186	2.14829	5.3538	0.903859	2.70852	1.77122	1.748	3.81898	11.0209	4.62051	1.55473	0.884996	1.15601		1.72536	3.5667	4.08806	4.47914	2.51058	2.30842	2.03337	3.9644
NH4+ (mmol m-2)									1.29248	0.242629	9.57005	9.96669	3.78187	2.15279	3.38765	6.76957	0.780689	2.96405	3.60318	5.44093	1.2083	1.89847		4.65652	2.90792	30.2786	25.9362	7.90709	10.1668	5.50232	1.60024
K+ (mmol m-2)									1.75273	82.7824	6.74548	8.66593	2.0473	2.59417	2.7448	4.49176	6.13458	6.00066	3.03631	2.64535	0.778771	2.01589		0.945976	1.53611	50.2182	21.4272	5.10904	7.15924	4.70803	14.5735
Mg2+ (mmol m-2)									0.376928	0.218856	1.89128	2.1572	0.490552	0.727038	0.808571	1.27989	0.903285	2.60457	1.72408	0.80513	0.359124	0.969251		0.646916	0.753308	5.29135	6.0951	1.98563	1.6746	1.38435	2.73233
Ca2+ (mmol m-2)									1.38139	0.357948	3.84491	5.96618	1.39284	1.78915	1.97398	3.60437	1.32845	4.39341	4.40556	2.50185	1.08836	3.10343		2.76975	2.49574	3.8012	5.34559	3.23029	2.81095	2.861	3.99432
Cl- (mmol m-2)									1.2019	4.72957	2.96518	6.2959	1.47797	3.71323	2.3461	2.34529	5.07062	13.2072	6.28656	2.52697	2.01716	4.09294		2.57123	4.937	7.14589	6.7501	3.61917	3.41951	3.11302	4.00779
NO3- (mmol m-2)									2.2159	0.438693	3.70754	11.3125	3.45814	1.40611	4.80934	6.29851	0.938981	2.33915	5.40937	3.96242	0.865969	3.16319		3.36565	2.4468	0.05114	5.23972	4.89867	5.45405	4.64881	4.96602
SO42- (mmol m-2)									0.834724	3.16914	2.09369	5.70096	1.28051	0.95126	2.06231	1.80969	1.42814	1.7549	1.75588	1.21754	0.361274	1.44494		2.16342	1.54247	4.49549	4.98299	2.59927	2.39159	1.70556	1.62136
TF13	2010-10-19	2010-11-08	2010-11-25	2010-12-07	2010-12-20	2011-01-06	2011-02-16	2011-03-02	2011-03-28	2011-04-29	2011-05-19	2011-06-22	2011-07-14	2011-07-28	2011-08-09	2011-08-29	2011-09-15	2011-10-02	2011-10-26	2011-11-15	2011-11-28	2011-12-13	2012-02-02	2012-03-08	2012-04-05	2012-04-29	2012-06-05	2012-07-03	2012-08-10	2012-09-05	2012-09-28
water amount (mm)									42.1526	38.688	51.1028	194.739	16.4568	27.2837	48.9374	92.678	26.5619	172.652	111.733	25.8401	41.5752	57.7433	49.6592	101.917	67.8484	67.8484	204.989	161.681	168.899	85.1714	172.075
pH									5.8	6.84	6.05	5.04	6.3	5.1	4.87	4.57	5.63	5.2	5.8	6.4	5.9	5.42	6.18	5.53	5.75	5.9	6.22	5	5.84	5.37	5.69
EC (µS cm-1)									20	197	30	29	70	30	40	25	52	59	29	41	14	24	28	19	27	87	50	22	36	36.7	24.4
H+ (mmol m-2)									0.0668074	0.00559212	0.0455454	1.77604	0.00824796	0.216722	0.660148	2.49446	0.0622672	1.08936	0.177085	0.0102871	0.05234	0.219534	0.0328095	0.300778	0.120653	0.085416	0.123518	1.61681	0.244134	0.363324	0.351332
Na+ (mmol m-2)									1.30731	0.131261	1.84052	3.97275	0.717265	2.82334	1.77318	1.61654	3.69259	9.2673	4.6803	1.38924	0.736027	1.03482	0.73658	1.84229	3.57073	3.26483	4.42054	2.48492	2.27372	2.16108	3.76937
NH4+ (mmol m-2)									1.29226	0.223054	3.96902	8.20479	3.2433	1.68042	3.14702	3.70949	2.02471	1.92384	3.7165	2.5828	0.850474	2.71775	0.29732	4.26683	2.49946	12.8286	18.6399	5.87787	16.217	5.67214	7.58731
K+ (mmol m-2)									2.78155	68.3016	5.10658	7.89949	1.68953	3.66776	3.12412	4.92803	2.42804	4.31871	3.13781	2.53786	0.804956	1.72942	0.749366	1.28741	1.30558	36.5944	18.6838	7.66447	13.3051	9.22078	9.56302
Mg2+ (mmol m-2)									0.284857	0.189289	1.48534	1.6226	0.377481	0.793018	0.752685	1.18076	0.815787	2.20803	1.55073	0.58833	0.28599	0.654554	0.67117	0.73665	0.731305	4.44518	5.30694	1.91931	2.2117	1.64795	2.7225
Ca2+ (mmol m-2)									0.868963	0.351268	3.10139	4.17993	1.11497	1.86661	1.7864	3.48029	1.52176	3.83649	4.25815	2.14001	0.983439	2.53632	4.76127	2.8338	2.67919	3.36966	4.84876	2.72777	3.25212	2.82289	3.67287
Cl- (mmol m-2)									1.26031	4.67163	2.55276	5.15233	1.13447	4.33193	2.23202	2.21154	4.92009	11.2543	6.41348	2.65668	1.63238	2.85679	2.07585	2.97532	5.037	4.39408	6.39453	3.49869	2.78486	3.52522	5.77618
NO3- (mmol m-2)									2.1972	0.0386849	3.43928	9.07036	3.05409	2.60451	4.47742	6.29862	1.84077	2.02154	5.27267	3.62358	0.675208	2.58986	2.02866	3.31932	2.62649	0.0298388	5.26666	4.90889	4.19234	5.83358	8.23795
SO42- (mmol m-2)									0.744649	3.04832	1.61082	3.93076	1.18498	1.26389	1.94043	1.944	1.42152	1.46479	1.64118	1.05068	0.313775	1.26171	1.05974	1.81421	1.63789	3.7205	4.6162	2.70675	1.85801	2.34285	3.99229
SF1	2010-10-19	2010-11-08	2010-11-25	2010-12-07	2010-12-20	2011-01-06	2011-02-16	2011-03-02	2011-03-28	2011-04-29	2011-05-19	2011-06-22	2011-07-14	2011-07-28	2011-08-09	2011-08-29	2011-09-15	2011-10-02	2011-10-26	2011-11-15	2011-11-28	2011-12-13	2012-02-02	2012-03-08	2012-04-05	2012-04-29	2012-06-05	2012-07-03	2012-08-10	2012-09-05	2012-09-28
water amount (mm)	0.246949	1.32805	0.47399	0.657728	0.427539	0.444611	0.447446	0.694711	0.51904	0.484369	0.567581	2.04691		0.34337	0.551401	0.942037		1.69095	0.942037	0.29714	0.39191	0.576827	0.569892	1.23559	0.862661	0.995378	1.99144	1.59849	1.02063	0.729383
pH	4.13	4.75	4	4.38	4.08	4.54	4.11	4.49	4.25	5.12	4.32	4.5		7.1	4.59	4.42		4	5	5.1	4.55	4.43	4.61	4.32	4.38	4.1	4.89	4.7	5.12	4.84
EC (µS cm-1)	30.6	76	48	23.3	67	22.1	100	40	38	112	58	38		240	70	33		56	28	121	22	20	50	39	35	55	14	18	48	27.6
H+ (mmol m-2)	0.0183066	0.0236165	0.047399	0.0274187	0.0355611	0.0128227	0.0347329	0.0224804	0.0291878	0.00367431	0.0271661	0.0647291		2.72748e-05	0.0141732	0.0358153		0.169095	0.00942037	0.00236027	0.0110455	0.0214311	0.0139892	0.0591392	0.0359617	0.0790657	0.0256547	0.0318941	0.00774225	0.0105428
Na+ (mmol m-2)	0.00643426	0.0594423	0.0212566	0.0179096	0.0337348	0.0368418	0.0371546	0.027408	0.0138849	0.00126413	0.0337738	0.0536886		0.048825	0.0351375	0.0800678		0.112241	0.03987	0.0412304	0.00852358	0.00965988	0.0140058	0.0369648	0.0347862	0.0828342	0.0269136	0.0173677	0.024257	0.0148446
NH4+ (mmol m-2)	0.00214935	0.103514	0.0073049	0.014585	0.0158326	0.0246973	0.101428	0.0576151	0.00759636	0.00040278	0.010761	0.0337021		0.50895	0.0346642	0.181948		0.0276537	0.0243363	0.110086	0.00699589	0.00649145	0.0569309	0.0742661	0.0174695	0.0192993	0.0210486	0.0116335	0.0459379	0.0462415
K+ (mmol m-2)	0.0251823	0.0899106	0.0331565	0.034099	0.0383599	0.0236757	0.0422975	0.0344528	0.0164746	1.05479	0.078797	0.181456		0.145987	0.105659	0.341052		0.107084	0.0452728	0.0960846	0.0154967	0.0195923	0.0228404	0.047362	0.0366699	0.0676371	0.0967445	0.0527591	0.0918567	0.0509992
Mg2+ (mmol m-2)	0.00183032	0.0180136	0.00655546	0.00817263	0.00680361	0.00348919	0.012355	0.0033822	0.00399785	0.00253413	0.00749243	0.0128905		0.0237863	0.0119266	0.0254186		0.0147855	0.00780356	0.0121848	0.0034648	0.00505769	0.0069708	0.0107065	0.00758442	0.0152446	0.00792911	0.0067802	0.0152871	0.00677709
Ca2+ (mmol m-2)	0.00469085	0.0400348	0.0138357	0.0148248	0.0118612	0.011001	0.0224393	0.00773699	0.012002	0.00970864	0.0143902	0.0324693		0.0453833	0.0258886	0.0576342		0.0272268	0.0186945	0.0235276	0.0066797	0.00912698	0.0152355	0.0196266	0.0150021	0.0243624	0.01309	0.0127465	0.0213845	0.0109922
Cl- (mmol m-2)	0.0153032	0.189695	0.0386379	0.0412599	0.0582223	0.0387513	0.0761919	0.0273158	0.0181685	0.0731205	0.0432414	0.0478054		0.0887552	0.0382448	0.181669		0.204852	0.0364826	0.080812	0.0172006	0.0213302	0.0322617	0.0447843	0.0554295	0.0866144	0.0180802	0.0157018	0.0255635	0.0249855
NO3- (mmol m-2)	0.00453633	0.109299	0.0286282	0.0375512	0.0366068	0.00667582	0.0883564	0.0381725	0.0188933	0.0909369	0.0317912	0.0139971		0.00946407	0.0450245	0.343968		0.0147265	0.0302795	0.107216	0.00829899	0.0145312	0.0337864	0.0559503	0	0.0573719	0.00213672	0.00225315	0.011109	0.0321295
SO42- (mmol m-2)	0.00241903	0.0252718	0.0115164	0.0102155	0.016632	0.0060724	0.0434066	0.016127	0.00865584	0.0419714	0.0124373	0.0269974		0.0566226	0.0250437	0.0796876		0.0180426	0.00761964	0.0279841	0.0031822	0.00641902	0.0210426	0.0357317	0.0144402	0.0352507	0.0103045	0.00741167	0.0093152	0.0113096
SF2	2010-10-19	2010-11-08	2010-11-25	2010-12-07	2010-12-20	2011-01-06	2011-02-16	2011-03-02	2011-03-28	2011-04-29	2011-05-19	2011-06-22	2011-07-14	2011-07-28	2011-08-09	2011-08-29	2011-09-15	2011-10-02	2011-10-26	2011-11-15	2011-11-28	2011-12-13	2012-02-02	2012-03-08	2012-04-05	2012-04-29	2012-06-05	2012-07-03	2012-08-10	2012-09-05	2012-09-28
water amount (mm)									0.920619	0.733355	1.18279	9.17271	0.0265419	0.174045	1.0954	3.20524	0.0574349	7.25014	3.20524	0.13532	0.233985	1.23272	1.1574	4.79074	2.29389	3.50486	9.42454	8.58042	3.15674	1.74045	2.52801
pH									4.29	5.08	4.14	4.63	6.7	3.8	4.37	4.43	4.42	4.5	4.9	4.29	4.7	4.19	4.51	5.74	4.24	4.3	4.48	4.8	5.04	5.53	4.76
EC (µS cm-1)									38	148	51	22	169	97	70	68	106	60	60	60	25	47	73	36	53	57	56	14	17	15.49	23.1
H+ (mmol m-2)									0.047215	0.00609978	0.0856854	0.215029	5.2958e-06	0.0275843	0.0467274	0.119086	0.00218361	0.229269	0.0403515	0.00694004	0.0046686	0.0795914	0.0357671	0.00871771	0.131999	0.175659	0.312076	0.135991	0.0287898	0.00513644	0.0439317
Na+ (mmol m-2)									0.0393239	0.00261573	0.064362	0.262137	0.00150548	0.0122567	0.0680878	0.0914596	0.00573605	0.264275	0.261134	0.010024	0.00598453	0.0436472	0.0364995	0.147764	0.258167	0.274392	0.485072	0.111987	0.0376437	0.0431865	0.0443883
NH4+ (mmol m-2)									0.0582326	0.000528516	0.0108847	0.056953	0.0260468	0.0210339	0.0188857	0.12918	0.00459136	0.0293406	0.0206119	0.0034358	0.00214028	0.00225518	0.111066	0.149652	0.0589719	0.0231552	0.0903515	0.0238265	0.0387323	0.0357352	0.0230859
K+ (mmol m-2)									0.0696027	1.72507	0.196726	1.23849	0.00889158	0.0679651	0.346004	0.278646	0.0197755	0.906214	0.411042	0.0195721	0.0160206	0.103131	0.0874452	0.31547	0.295699	0.56262	1.65153	0.346104	0.191527	0.196269	0.316687
Mg2+ (mmol m-2)									0.00610982	0.000923668	0.0151265	0.0766505	0.00115526	0.00707379	0.0279913	0.0333831	0.00222028	0.0930723	0.060012	0.00289743	0.002471	0.0235582	0.0233522	0.0579145	0.029508	0.0642953	0.244754	0.0213287	0.0132309	0.0232975	0.0204449
Ca2+ (mmol m-2)									0.0147134	0.00714522	0.0258744	0.172533	0.0024909	0.0120343	0.058598	0.0859018	0.00409789	0.171209	0.106835	0.00470259	0.00494776	0.0324321	0.0374561	0.0862092	0.0431196	0.0844289	0.282385	0.0504367	0.0279312	0.0327404	0.0320073
Cl- (mmol m-2)									0.0310569	0.154147	0.0609526	0.180334	0.00341983	0.0276632	0.0902816	0.0631048	0.0171237	0.474031	0.331436	0.0105613	0.010507	0.0911687	0.114163	0.164858	0.466438	0.26346	0.711444	0.126002	0.0219527	0.0614111	0.046338
NO3- (mmol m-2)									0.0575638	0.0437613	0.0688061	0.0704172	0.000968274	0.0224753	0.0936845	0.125149	0.00475653	0.206028	0.146395	0.0121757	0.00350949	0.0831825	0.120883	0.225147	0.0393207	0.0485635	0.182694	0.00416534	0.00453723	0.0402391	0.0262174
SO42- (mmol m-2)									0.0168478	0.0505761	0.0134947	0.167102	0.002582	0.0109287	0.0441067	0.0514506	0.00403935	0.117889	0.0581238	0.00341179	0.00204847	0.055244	0.0539286	0.106973	0.0854632	0.139227	0.355137	0.0321114	0.0157466	0.0262695	0.0236361
SF3	2010-10-19	2010-11-08	2010-11-25	2010-12-07	2010-12-20	2011-01-06	2011-02-16	2011-03-02	2011-03-28	2011-04-29	2011-05-19	2011-06-22	2011-07-14	2011-07-28	2011-08-09	2011-08-29	2011-09-15	2011-10-02	2011-10-26	2011-11-15	2011-11-28	2011-12-13	2012-02-02	2012-03-08	2012-04-05	2012-04-29	2012-06-05	2012-07-03	2012-08-10	2012-09-05	2012-09-28
water amount (mm)									1.26044	0.32059	0.528289	4.17593	0.0400053	0.0383612	0.383612	1.40566		3.38051	1.77667	0.0372652	0.515136	1.29606	1.91806	3.1785	2.46608	1.37004	4.05197	3.1237	0.822026	1.09603	2.30167
pH									4.42	5.95	4.86	5.14	7	4.8	5.13	5.12		5	5.4	6	5.24	5.26	5.16	5.16	5.2	5.1	5.3	5.8	6.09	4.61	5.31
EC (µS cm-1)									160	344	247	74	170	158	290	21.5		94	185	220	136	71	146	64	93	167	63	117	153	375	101.4
H+ (mmol m-2)									0.0479206	0.000359708	0.00729241	0.030252	4.00053e-06	0.000607984	0.00284376	0.0106631		0.0338051	0.00707306	3.72652e-05	0.0029643	0.00712239	0.0132697	0.0219899	0.0155599	0.0108826	0.020308	0.00495073	0.000668168	0.0269045	0.0112731
Na+ (mmol m-2)									0.0836647	0.00115743	0.0613088	0.174196	0.00234918	0.00508929	0.0445522	0.0583916		0.115577	0.119476	0.00322082	0.0745263	0.0299918	0.0754217	0.101653	0.125836	0.14282	0.116299	0.133735	0.0378552	0.0600529	0.102668
NH4+ (mmol m-2)									0.0326317	0.0011019	0.0287596	0.00324102	0.0373828	0.00429793	0.015014	0.0703672		0.0526609	0.0316164	0.0186776	0.0454638	0.00402359	0.086554	0.0397156	0.0623361	0.0192833	0.0302257	0.129482	0	0.0505363	0.0434977
K+ (mmol m-2)									1.12384	0.654483	0.814911	1.97313	0.0148384	0.0360719	0.71094	0.33137		1.60205	1.6566	0.0524509	0.406356	0.463055	1.24365	1.25697	1.48503	1.50856	1.49306	2.28741	0.921279	1.14025	1.50762
Mg2+ (mmol m-2)									0.0387115	0.00167727	0.0249903	0.0606881	0.00180037	0.00223091	0.0274288	0.0345238		0.053386	0.0516831	0.00144328	0.0149852	0.0213154	0.0618821	0.0455898	0.0480189	0.0511731	0.0758382	0.0835473	0.0224657	0.0446336	0.0635342
Ca2+ (mmol m-2)									0.116148	0.0022597	0.0894242	0.198058	0.00306938	0.00516544	0.0881445	0.082286		0.178057	0.178411	0.00469979	0.0502523	0.0720678	0.193526	0.131969	0.144054	0.139669	0.145013	0.209223	0.0648474	0.101438	0.163858
Cl- (mmol m-2)									0.185619	0.209456	0.200688	0.259369	0.00488034	0.0114349	0.119056	0.0675613		0.351943	0.372293	0.0137591	0.119903	0.104773	0.355285	0.203156	0.360733	0.459013	0.14753	0.252233	0.0238357	0.1923	0.0951292
NO3- (mmol m-2)									0.273128	0.171399	0.168426	0.117186	0.0023769	0.00940518	0.119492	0.117182		0.119072	0.222869	0.0124901	0.0739993	0.0215714	0.317661	0.130762	0.123646	0.140712	0.0193437	0.0281303	0.0616135	0.118126	0.0156889
SO42- (mmol m-2)									0.116187	0.119412	0.057007	0.0815515	0.00339198	0.00479283	0.0512028	0.0397134		0.0932553	0.0785665	0.00411085	0.0249035	0.0276043	0.191601	0.132417	0.106665	0.172128	0.0490394	0.0838957	0.0128746	0.0625033	0.0367636

## Sheet: Fig.S4
Fig.S4. Water and ion wet deposition (WD), throughfall deposition (TF), and stemflow deposition (SF) value for coniferous tree at Tanashi
WD	2010-10-19	2010-11-08	2010-11-25	2010-12-07	2010-12-20	2011-01-06	2011-02-16	2011-03-02	2011-03-28	2011-04-29	2011-05-19	2011-06-22	2011-07-14	2011-07-28	2011-08-09	2011-08-29	2011-09-15	2011-10-02	2011-10-26	2011-11-15	2011-11-28	2011-12-13	2012-02-02	2012-03-08	2012-04-05	2012-04-29	2012-06-05	2012-07-03	2012-08-10	2012-09-05	2012-09-28
water amount (mm)	54.9023	172.525	46.9382	83.6954	28.5596	55.4536	46.6319	89.4451	68.9141	62.0704	71.7493	267.787	27.3747	39.7887	70.8239	126.687	44.5634	217.406	119.366	36.2873	47.4282	68.2775	69.7099	160.273	99.0108	105.75	260.436	208.363	138.146	96.7662	171.251
pH	5.61	6.59	4.9	5.62	5.02	4.88	6.33	4.87	4.66	4.9	4.62	4.71	4.2	4.9	4.47	4.8	4.65	5.1	4.8	4.6	6.19	4.49	5.08	4.4	4.95	4.4	5.19	4.7	4.9	4.86	4.6
EC (µS cm-1)	12.3	8.5	20	8.6	26	14.25	42	11	15	30	22	19	32	27	30	18	29	9.2	18	21	8	15	14	25	27	30	9	13	13	12.34	13
H+ (mmol m-2)	0.200806	0.0660752	0.880466	0.299149	0.406386	1.08922	0.032499	1.20658	1.50768	0.78142	1.72115	5.22144	1.72722	0.500911	2.39983	2.00786	0.99765	1.72691	1.89183	0.911496	0.0306222	2.20942	0.579821	3.56582	0.138951	5.9085	2.52974	3.90848	2.71348	1.17195	3.28714
Na+ (mmol m-2)	0.947509	4.99885	1.16122	1.29534	1.41196	2.21477	2.18915	0.809255	0.821342	3.60992	1.46059	3.7274	0.843038	3.08586	1.1708	1.22886	3.62287	12.3976	2.78818	1.02912	0.70555	0.611801	0.883697	3.08586	1.77307	4.40262	5.10018	1.73988	2.09208	1.22303	1.14224
NH4+ (mmol m-2)	0.565566	3.58718	1.237	0.629439	1.15876	2.30601	2.49026	0.947088	1.98661	3.09096	3.96166	5.74515	1.80439	1.02568	2.29174	3.06211	1.71203	2.89256	1.70727	2.17461	0.680984	1.27558	0.874484	0.341864	0.65231	1.43054	2.2427	1.17104	0.545704	0.554298	1.02269
K+ (mmol m-2)	0.398515	1.79836	0.470783	1.01959	0.516251	0.368974	0.538556	1.51217	2.08514	0.61484	0.759731	2.97935	0.756161	0.407064	0.166945	0.502235	0.131074	1.1677	0.375516	0.142928	0.177105	0.115256	0.332967	0.157723	0.300951	0.659998	1.0347	0.540275	0.251767	0.255732	0.471828
Mg2+ (mmol m-2)	0.345923	0.578052	0.291787	0.312171	0.157076	0.33888	0.290866	0.123489	0.323823	0.789987	0.469224	0.590242	0.131284	0.537765	0.248641	1.11081	0.541852	2.68032	0.841342	0.314656	0.334293	0.287756	0.214591	0.331536	0.903473	0.344526	0.860554	0.430344	0.279142	0.45537	0.589816
Ca2+ (mmol m-2)	0.822303	1.17442	0.825883	0.387755	0.430859	0.432671	1.30912	0.784808	0.811404	1.19623	2.08196	3.79991	0.518535	0.764248	0.373456	3.16489	0.557822	2.60305	1.44346	0.692177	0.543946	0.965234	0.31779	0.924588	2.04462	0.743022	2.02997	0.896154	1.02389	0.806467	0.780014
Cl- (mmol m-2)	1.18495	5.30427	1.57876	1.5079	1.69905	2.50111	2.86596	1.24885	1.22849	4.80815	1.8376	4.6755	1.06169	3.78999	2.27373	2.46921	4.62314	14.3371	3.70021	1.83827	1.34313	1.33077	1.50703	2.36936	4.93433	4.48114	5.04944	2.71403	1.21828	1.84858	3.04759
NO3- (mmol m-2)	0.84626	1.41053	1.41149	0.380001	0.911441	0.911317	3.72125	1.35311	2.16284	3.22354	3.59065	7.83432	1.71475	0.490903	3.67774	5.2285	1.07519	1.34991	1.86928	2.25841	0.395459	2.05367	1.49855	3.99837	0.60136	6.24879	4.13661	1.66617	2.17958	1.84328	2.32084
SO42- (mmol m-2)	0.521117	0.788393	0.836392	0.472553	0.555295	0.740689	1.57061	0.751408	0.958429	2.07279	1.50202	4.03928	0.763711	0.780345	1.35125	1.41507	1.163	1.59327	0.976674	0.869951	0.227606	0.857888	0.665089	1.97365	0.66341	2.99351	3.47225	1.47553	0.890172	0.982689	1.12803
TF1	2010-10-19	2010-11-08	2010-11-25	2010-12-07	2010-12-20	2011-01-06	2011-02-16	2011-03-02	2011-03-28	2011-04-29	2011-05-19	2011-06-22	2011-07-14	2011-07-28	2011-08-09	2011-08-29	2011-09-15	2011-10-02	2011-10-26	2011-11-15	2011-11-28	2011-12-13	2012-02-02	2012-03-08	2012-04-05	2012-04-29	2012-06-05	2012-07-03	2012-08-10	2012-09-05	2012-09-28
water amount (mm)	41.2865	136.563	27.1393	77.0873	16.4568	51.3915	30.1709	61.7853	41.4597	35.5121	39.5542	173.23	7.21791	17.9004	39.8429	80.6962	20.4989	149.844	85.4601	15.5907	33.3467	54.8561	47.9269	127.035	58.6094	60.6305	171.786	121.261	99.6072		121.55
pH	4.91	5.97	5.9	5.72	5.83	6.56	6.75	5.82	6.16	6.66	6.04	5.71	6.9	5.6	6.15	6.55	6.21	5.5	6.4	5.7	5.91	5.96	4	5.63	5.72	5.57	6.1	5.7	6.08		5.13
EC (µS cm-1)	32.1	21.2	77	19	85	32.1	126	37	98	135	99	55	177	85	72	52	123	32	58	106	38	42	91	49	81	79	50	51	56		30.2
H+ (mmol m-2)	0.507934	0.14633	0.0341664	0.146887	0.0243414	0.0141544	0.00536522	0.0935159	0.0286831	0.00776921	0.0360738	0.337771	0.000908681	0.0449638	0.0282066	0.0227433	0.0126395	0.473848	0.0340223	0.0311075	0.0410255	0.0601485	4.79269	0.2978	0.111678	0.163189	0.136455	0.241947	0.0828496		0.90106
Na+ (mmol m-2)	1.36126	4.26503	1.80734	1.82074	2.72947	2.85685	3.00137	2.4752	3.46793	0.457229	6.09921	5.52322	0.876896	3.77945	4.07791	4.43676	7.35613	11.4062	9.7505	1.98904	0.955882	1.30043	1.70321	5.27248	7.36674	8.41784	5.9317	6.06195	4.76833		5.80956
NH4+ (mmol m-2)	2.52226	8.36557	5.20416	3.9829	5.75126	4.2678	7.56845	5.60705	2.76728	0.161433	5.517	15.4422	4.23948	3.5655	7.07691	14.4094	4.24786	5.78992	10.0249	5.55747	2.23132	4.52815	12.0943	15.937	4.65072	10.8543	15.3995	14.1711	16.2064		6.64853
K+ (mmol m-2)	1.20802	2.2808	4.94291	2.0012	1.72573	2.27394	4.13305	3.65197	16.3513	26.2447	4.51908	9.19798	1.06852	1.62713	2.76263	4.05356	2.41488	2.46812	2.95298	1.8267	1.37401	1.92356	3.21161	11.6137	10.5076	2.87399	7.22235	3.08685	2.97951		1.58799
Mg2+ (mmol m-2)	0.376005	1.45871	0.731632	0.672177	0.499853	0.516581	0.762203	0.59861	1.39183	0.0808543	1.45816	2.13989	0.293536	0.725367	1.05094	1.7298	1.14892	2.34824	1.96025	0.783577	0.625162	1.02309	1.19452	1.79345	2.51863	1.77087	3.10817	2.44567	2.04045		1.64616
Ca2+ (mmol m-2)	1.29941	3.67082	2.01885	1.39983	1.24779	1.17334	3.08178	1.96179	2.71208	2.02274	4.43087	7.34222	1.18471	2.23926	2.79036	5.23481	1.89249	6.11034	5.34419	1.97184	1.1925	2.61849	5.42604	5.0302	4.7048	4.22179	6.09826	4.39093	4.23369		3.85844
Cl- (mmol m-2)	2.19865	9.2177	5.88901	3.92253	6.48331	4.83141	6.8251	4.43527	8.40935	5.72553	9.18873	12.2497	1.71872	5.712	5.05608	5.98627	9.72067	14.235	12.877	5.28192	4.20068	5.76521	6.9309	11.2513	14.6652	12.0772	14.1733	10.3325	3.87845
NO3- (mmol m-2)	2.83789	5.7506	5.26856	2.79482	4.08097	2.54451	7.61608	4.85275	3.36599	3.17637	8.96596	22.1465	3.96861	4.30933	8.72169	11.6324	3.53578	3.94396	10.7134	6.00798	3.36829	5.14103	6.38537	11.0875	6.43816	13.342	19.0793	12.0139	6.24899
SO42- (mmol m-2)	0.728489	1.61636	1.35863	0.877099	1.26241	1.29626	2.56537	1.47995	1.72205	1.79885	2.48782	5.91483	0.939069	1.33532	2.41805	2.5638	1.84668	2.09177	2.33794	1.02718	0.665112	1.36937	4.13998	4.34019	2.69428	3.72634	5.27843	4.06234	1.55995
TF2	2010-10-19	2010-11-08	2010-11-25	2010-12-07	2010-12-20	2011-01-06	2011-02-16	2011-03-02	2011-03-28	2011-04-29	2011-05-19	2011-06-22	2011-07-14	2011-07-28	2011-08-09	2011-08-29	2011-09-15	2011-10-02	2011-10-26	2011-11-15	2011-11-28	2011-12-13	2012-02-02	2012-03-08	2012-04-05	2012-04-29	2012-06-05	2012-07-03	2012-08-10	2012-09-05	2012-09-28
water amount (mm)	51.6802	159.371	36.9557	79.397	22.2312	58.3207	39.6985	79.6857	54.8561	40.4203	56.2997	223.178	13.281		53.1238	105.67	22.2312	182.18	114.909	28.1499	48.5044	65.8274	53.4125	140.316	71.313	80.5519	210.763	191.996	98.1636	72.1791
pH	5.01	5.03	5.9	5.69	5.68	5.9	6.62	5.54	5.97	6.58	5.84	5.71	6.8		6.61	5.49	6.45	5.3	6.6	5.3	5.89	5.87	6.44	5.09	5.26	6.24	6.18	5.9	6.3	5.65
EC (µS cm-1)	20.4	23.4	64	31	56	26.9	79	27	61	114	66	101	119		78	31	96	28	46	73	32	33	54	33	67	63	73	33	48	46
H+ (mmol m-2)	0.505039	1.48734	0.0465245	0.162108	0.0464475	0.0734214	0.00952301	0.229816	0.0587794	0.0106316	0.0813778	0.435162	0.00210489		0.0130404	0.341942	0.00788792	0.913063	0.0288639	0.141083	0.0624857	0.0887987	0.0193929	1.14053	0.391894	0.0463528	0.13925	0.241709	0.0491983	0.161589
Na+ (mmol m-2)	1.3308	4.68622	1.81807	1.99617	1.37701	2.52159	4.66406	2.1698	2.80368	0.740197	4.56965	4.81502	0.939901		4.42048	2.25224	5.29241	12.0689	8.15218	2.03871	1.17728	1.12815	1.53107	3.73071	7.86069	7.10395	6.85413	4.13638	4.35536	3.57288
NH4+ (mmol m-2)	1.87085	5.24805	3.83315	0.735057	3.00344	3.12644	7.33077	2.45616	1.81552	0.593808	4.41635	13.5848	4.9425		15.3701	9.95283	4.7769	7.05958	11.2753	5.02652	1.83924	3.72226	9.22659	12.7061	4.41434	13.0672	35.3367	12.685	15.0921	7.60668
K+ (mmol m-2)	1.37335	5.40093	3.11632	7.4872	1.44878	1.66617	3.11104	3.81938	18.5172	29.4854	4.69137	10.6057	1.23848		2.68484	2.23782	0.975712	2.29249	2.29828	1.74378	0.836147	1.25431	1.67348	5.41087	12.6426	3.04432	16.9512	2.15213	2.24637	1.1253
Mg2+ (mmol m-2)	0.69473	3.72509	2.01401	2.9962	0.668778	0.898418	0.785588	0.79906	1.1626	0.119442	1.58729	3.08123	0.544931		1.84389	2.04502	1.18032	3.21241	2.67192	1.78571	1.20891	1.80489	1.33771	2.11934	2.45264	2.1893	3.87148	2.46609	2.16262	1.80384
Ca2+ (mmol m-2)	1.57988	4.94819	2.75495	3.81732	1.17597	1.45386	3.19392	2.26254	2.10731	0.831643	4.4892	7.98983	1.7014		4.38264	5.25584	1.96772	6.03844	5.87552	3.10328	1.91289	2.95956	5.80958	5.64229	5.33096	5.20106	6.9259	4.70603	4.54982	3.8312
Cl- (mmol m-2)	3.13554	17.6575	8.45479	6.39377	4.52173	5.21963	7.52808	4.7695	8.61996	6.49976	9.52012	14.4471	2.51212		6.41777	4.61393	7.3968	15.2155	11.5256	8.19175	5.61071	6.36865	6.2101	9.67684	17.7231	11.0945	24.088	6.85402	7.72191	5.73907
NO3- (mmol m-2)	2.3821	4.37466	4.395	1.77221	2.32763	1.76735	6.3122	4.49803	4.19174	5.29986	7.55355	17.7556	4.97375		8.58139	10.5134	2.83533	3.77259	8.88252	5.76618	2.53063	4.07036	4.24338	8.17778	6.56537	12.3292	16.6374	7.41921	10.9921	9.77229
SO42- (mmol m-2)	0.700457	1.45166	1.40879	2.26795	0.788692	1.32047	2.17745	1.47406	3.52392	2.1434	2.45916	5.90107	1.22271		3.04378	2.73684	1.76299	2.37818	2.27157	1.38577	0.683163	1.51784	2.13233	3.90438	2.8952	3.9646	6.10735	2.44991	3.1475	1.97947
TF3	2010-10-19	2010-11-08	2010-11-25	2010-12-07	2010-12-20	2011-01-06	2011-02-16	2011-03-02	2011-03-28	2011-04-29	2011-05-19	2011-06-22	2011-07-14	2011-07-28	2011-08-09	2011-08-29	2011-09-15	2011-10-02	2011-10-26	2011-11-15	2011-11-28	2011-12-13	2012-02-02	2012-03-08	2012-04-05	2012-04-29	2012-06-05	2012-07-03	2012-08-10	2012-09-05	2012-09-28
water amount (mm)	63.5176	193.873	40.1316	75.9324	22.2312	69.725	40.8534	79.1083	57.1659	44.1736	61.4966	261.866	13.8584	15.302	55.2892	118.374	24.5409	188.532	125.592	28.5829	49.0818	66.1161	49.6592	143.492	67.8484	73.6227	197.771	144.358	103.938	63.5176	157.639
pH	17.06	14.1	44	13.86	52	19.4	83	35	56	94	62	31	100	113	51	27	84	37	38	66	24	27	51	31	67	60	36	33	42	45.7	26.6
EC (µS cm-1)	5.06	6.4	5.2	5.84	5.81	5.28	6.58	6.45	5.94	6.52	5.77	5.24	6.5	5.8	5.32	5.04	6.53	5.7	5.6	5.9	5.77	6.03	6.29	5.36	5.74	5.54	5.79	5.7	6.12	5.38	5.06
H+ (mmol m-2)	0.553215	0.0771823	0.253213	0.109756	0.034432	0.365922	0.0107455	0.0280687	0.0656352	0.0133402	0.104436	1.50688	0.00438241	0.024252	0.264631	1.07958	0.00724253	0.37617	0.315472	0.0359838	0.0833528	0.0617031	0.0254683	0.626366	0.123464	0.21233	0.320747	0.288033	0.078845	0.264786	1.37298
Na+ (mmol m-2)	1.49195	6.06334	1.75436	1.55566	1.6381	3.09353	3.68022	2.37086	2.89189	0.545691	5.18941	6.45843	0.74085	3.41985	2.99657	2.21406	5.13987	10.7183	7.73006	2.09743	1.05039	0.995058	1.35436	3.62772	7.42162	6.49906	5.28758	4.69545	2.9338	3.96034	6.49522
NH4+ (mmol m-2)	1.82048	7.25474	4.99685	2.58462	3.35221	3.36672	7.82033	4.11802	3.28637	0.276721	5.28766	22.066	4.91462	3.80546	5.81138	9.91563	4.88955	5.99925	8.94673	6.02765	2.74272	3.7056	6.47772	12.8185	7.08912	13.6402	17.4024	15.0022	11.8336	7.80347	6.52696
K+ (mmol m-2)	0.553976	4.30407	1.28817	1.73623	1.31062	1.0593	3.31752	2.50689	16.0876	55.4273	1.59804	10.5086	0.923697	1.18664	1.44946	2.39785	0.961593	1.94326	1.57398	1.05345	0.73061	1.56589	1.24852	3.7612	7.66657	2.78622	6.41076	2.50158	1.81581	2.02412	1.38851
Mg2+ (mmol m-2)	0.627701	2.08497	0.751388	0.663946	0.472237	0.75322	0.616474	0.454118	1.16032	0.0674065	1.48059	3.1016	0.390383	0.692345	1.7878	2.23639	1.20547	2.82666	2.21153	1.01771	0.79057	1.41405	1.07411	1.41117	1.94632	1.67007	3.08872	2.06073	1.33212	1.2826	1.53942
Ca2+ (mmol m-2)	1.54379	3.029	1.96784	1.40607	1.00806	1.38275	3.32642	2.44462	2.2613	0.558807	5.08155	7.88365	1.46007	2.37265	2.943	4.70292	1.69948	4.95764	5.30644	2.35426	1.40663	2.81983	5.44814	4.80454	4.94893	4.22621	5.99038	3.79801	3.03597	3.08636	3.2991
Cl- (mmol m-2)	2.19829	9.51511	4.39656	2.75433	3.78995	3.96878	7.04762	3.73083	5.73061	6.49279	6.72503	16.3163	1.88372	5.34294	5.98695	4.77462	6.75458	13.4753	10.3299	5.20576	4.00512	4.36012	5.44454	9.31304	15.0861	9.65424	12.5674	4.18624	3.44743	4.99916	7.75429
NO3- (mmol m-2)	2.12665	4.56191	4.61412	1.72304	2.46818	1.78122	8.62531	4.77292	3.60485	3.75945	9.58974	23.8026	4.33532	4.84565	8.10725	10.544	2.9803	3.79162	10.2511	6.30987	2.30587	3.51027	4.51223	9.44923	8.97466	12.6621	16.9491	5.53463	6.28775	7.70323	9.46185
SO42- (mmol m-2)	0.807338	1.51163	1.23199	0.767524	0.83544	1.24189	2.78387	1.43043	1.62995	3.19682	2.98896	6.8177	1.10824	1.42773	2.49445	2.3647	1.5839	2.15493	2.033	1.07057	0.605459	1.20377	1.88013	3.4326	2.91346	3.60516	5.02623	1.63467	1.59832	1.72966	3.78549
TF4	2010-10-19	2010-11-08	2010-11-25	2010-12-07	2010-12-20	2011-01-06	2011-02-16	2011-03-02	2011-03-28	2011-04-29	2011-05-19	2011-06-22	2011-07-14	2011-07-28	2011-08-09	2011-08-29	2011-09-15	2011-10-02	2011-10-26	2011-11-15	2011-11-28	2011-12-13	2012-02-02	2012-03-08	2012-04-05	2012-04-29	2012-06-05	2012-07-03	2012-08-10	2012-09-05	2012-09-28
water amount (mm)									62.7958	55.1448	55.7223	243.388	9.96072	16.7456	45.3285	111.445	22.8086	192.574		30.7483	56.5884	89.5021		184.201	97.8749	105.382	303.152	158.794	115.487	76.5099	179.293
pH									52	115	88	44	167	157	87	40	122	44		78	28	27		34	56	67	36	45	50	60.5	29.1
EC (µS cm-1)									6.2	6.38	5.81	5.59	6.5	5.5	5.58	5.42	6.39	5.7		5.8	5.88	5.78		5.31	5.46	4.87	5.75	5.7	6.07	5.62	5.01
H+ (mmol m-2)									0.0396215	0.0229882	0.0863036	0.625603	0.00314986	0.0529541	0.119226	0.4237	0.00929177	0.384235		0.0487328	0.0745981	0.148537		0.902178	0.339368	1.42156	0.539089	0.316836	0.098295	0.183534	1.75212
Na+ (mmol m-2)									2.73966	0.335814	8.04212	7.12491	0.843138	4.67919	4.97849	3.09275	7.98557	14.4076		2.3553	1.22581	1.26916		4.60258	8.56981	10.4526	7.85	5.34517	7.11424	5.38755	8.05794
NH4+ (mmol m-2)									0.744981	0.22928	7.525	21.305	4.79635	5.13642	8.79508	12.3193	4.60636	6.8645		6.84225	2.59752	5.08082		17.7383	9.80473	16.4594	20.7939	12.9042	15.1377	10.4274	7.57102
K+ (mmol m-2)									20.7621	54.7269	5.21902	10.6759	1.26361	1.77999	2.70128	3.98196	1.40533	3.52657		2.29561	1.83378	1.90916		11.7426	5.57486	3.22938	6.06685	2.73667	4.17271	1.99284	2.02533
Mg2+ (mmol m-2)									1.90429	0.0507559	1.65469	4.19148	0.541875	1.09553	1.90598	2.451	1.327	3.50763		1.20354	0.781269	1.53485		2.14892	2.20504	2.28359	4.4655	2.2755	2.32534	2.06208	2.28276
Ca2+ (mmol m-2)									2.60654	0.666851	5.50754	11.6792	1.93437	3.67388	4.53137	7.25019	2.5302	8.56854		3.28484	1.85011	4.03109		7.0419	6.20901	6.41789	9.48904	5.26463	5.94955	5.55342	5.51276
Cl- (mmol m-2)									9.6391	11.1805	11.8068	17.1833	2.53619	8.12835	7.84263	5.97255	10.9594	18.4844		7.46917	5.1859	5.6297		11.498	16.9727	15.1861	15.1665	7.2422	10.4585	7.66182	10.882
NO3- (mmol m-2)									0.346363	6.25489	12.9454	28.6547	5.72664	8.16632	11.5666	14.3087	4.17512	6.42897		8.14518	3.83676	4.78365		13.0378	11.024	18.7338	21.9983	9.83461	16.3161	16.3907	12.664
SO42- (mmol m-2)									1.62901	3.47416	3.35972	7.30448	1.26968	1.9705	3.16526	2.96064	2.12884	3.05512		1.37093	0.799969	1.81776		5.22905	3.71682	5.09122	7.54206	2.70944	3.73202	2.61855	3.61803
TF5	2010-10-19	2010-11-08	2010-11-25	2010-12-07	2010-12-20	2011-01-06	2011-02-16	2011-03-02	2011-03-28	2011-04-29	2011-05-19	2011-06-22	2011-07-14	2011-07-28	2011-08-09	2011-08-29	2011-09-15	2011-10-02	2011-10-26	2011-11-15	2011-11-28	2011-12-13	2012-02-02	2012-03-08	2012-04-05	2012-04-29	2012-06-05	2012-07-03	2012-08-10	2012-09-05	2012-09-28
water amount (mm)									52.8351	40.9977	50.8141	243.388	12.9922	18.4779	53.7013	105.959	22.2312	202.679	113.321	27.7168	47.0608	62.6515	57.4546	159.949	81.1293	79.397	219.425	193.44	135.697	72.1791	173.519
pH									78	110	63	35	106	109	87	30	91	34	35	56	29	25	43	31	52	49	28	31	38	39.7	22
EC (µS cm-1)									6.32	6.52	5.8	5.73	6.6	5.6	5.58	5.52	6.33	5.4	5.7	5	6.28	5.84	6.54	4.98	5.5	5.54	5.78	5.4	6.32	5.78	5.19
H+ (mmol m-2)									0.0252885	0.0123811	0.0805349	0.45321	0.0032635	0.0464143	0.141249	0.319991	0.0103983	0.806879	0.226106	0.277168	0.0246978	0.0905589	0.0165701	1.67487	0.256553	0.228984	0.364154	0.770099	0.0649485	0.119788	1.12033
Na+ (mmol m-2)									2.86126	0.265712	3.78402	5.18753	0.704719	3.50834	2.73998	2.02333	5.29241	13.0037	5.90025	1.5673	1.18523	0.86116	1.12211	3.26198	6.94976	5.5535	5.48514	3.94682	3.03186	2.6284	4.60204
NH4+ (mmol m-2)									0	0.159096	4.52408	13.7356	4.39282	4.13124	5.8737	10.8846	4.30365	9.60672	4.69909	3.26668	0.855724	2.88277	5.05159	6.4322	2.64499	6.45417	16.5892	11.558	11.5924	6.37647	6.08911
K+ (mmol m-2)									27.9741	43.5161	5.1986	12.2446	1.65118	2.0766	1.91053	3.0705	1.10023	3.78938	2.96793	1.57659	1.82715	1.61683	1.53856	11.2662	8.25053	2.49005	5.74141	2.27628	2.58079	1.70639	2.42768
Mg2+ (mmol m-2)									1.58815	0.111218	1.62587	4.13253	0.470146	0.997608	1.39307	2.14557	1.0764	3.76042	2.19034	1.13322	1.34391	1.39155	1.24412	2.04853	2.24957	1.54824	3.08643	1.92985	1.61828	1.48102	2.71589
Ca2+ (mmol m-2)									1.64464	0.50176	4.06056	8.09952	1.35519	2.46479	2.85277	4.75963	1.86148	7.2183	4.79401	2.19756	2.11458	2.6413	5.76341	5.70108	5.42968	3.7245	8.19082	4.14455	3.62011	2.97002	4.29828
Cl- (mmol m-2)									10.9447	1.29748	8.70861	15.2268	1.8697	6.38253	4.62897	4.31272	7.24317	17.3106	9.05214	4.68214	4.27427	3.65981	4.49226	8.31032	14.8469	8.98488	12.7912	5.16531	4.48369	4.43704	7.97983
NO3- (mmol m-2)									0.0570915	1.47514	6.2439	19.0142	4.04006	4.78688	7.15383	8.90327	2.40472	3.71331	6.6178	4.46115	2.13427	2.80091	3.6351	7.68837	5.2614	9.88415	18.566	5.98326	7.0722	6.53499	7.22183
SO42- (mmol m-2)									1.70447	1.05074	2.30895	6.91683	1.15393	1.57921	2.52735	2.73769	1.56581	2.77658	1.97947	1.11776	0.893082	1.29656	1.79429	3.44665	2.73126	3.41929	5.51778	2.11711	1.83478	1.61878	2.76308
SF1	2010-10-19	2010-11-08	2010-11-25	2010-12-07	2010-12-20	2011-01-06	2011-02-16	2011-03-02	2011-03-28	2011-04-29	2011-05-19	2011-06-22	2011-07-14	2011-07-28	2011-08-09	2011-08-29	2011-09-15	2011-10-02	2011-10-26	2011-11-15	2011-11-28	2011-12-13	2012-02-02	2012-03-08	2012-04-05	2012-04-29	2012-06-05	2012-07-03	2012-08-10	2012-09-05	2012-09-28
water amount (mm)	3.73621	15.2253	2.9583	6.54866	1.16313	3.79007	2.92838	7.02737	4.75348	4.30469	6.50004	24.5303		3.30469	5.11498	11.1655	0.437386	19.7432	9.5909	1.33646	5.18302	5.10283	7.28976	11.4206	13.8505	14.0935	23.8123	18.7259	12.8786	7.28976	15.7945
pH	3.76	3.69	3.4	3.99	3.37	3.8	3.15	3.58	3.51	3.4	3.7	4.32		2.9	3.74	3.74	3.52	3.7	4.1	3.49	3.76	3.86	3.69	3.74	3.69	3.58	4.17	3.9	3.87	3.68	3.92
EC (µS cm-1)	120.1	64.8	200	33.8	296	128.8	608	235	232	428	173	170		280	185	154	331	65	155	284	129	79	211	103	176	176	58	55	92	162.5	86.9
H+ (mmol m-2)	0.64928	3.10862	1.17772	0.670119	0.496166	0.600685	2.07314	1.84839	1.46897	1.71373	1.29693	1.1741		4.16036	0.930774	2.03178	0.132088	3.93929	0.761832	0.432469	0.900706	0.704387	1.48838	2.07821	2.82792	3.70698	1.60991	2.35746	1.73727	1.52305	1.89891
Na+ (mmol m-2)	0.265227	0.19007	0.265465	0.179456	0.167413	0.268885	0.630138	0.695714	0.526631	0.0155412	1.08514	1.6656		0.440582	0.597384	0.000971344	0.113466	1.17997	1.62826	0.323566	0.422491	0.22529	0.480387	0.537043	1.63177	2.61887	1.1675	0.49486	0.70044	0.510861	0.845222
NH4+ (mmol m-2)	0.627795	0.0633037	0.654031	0.417131	0.328657	0.528008	2.38171	2.92806	1.88469	0.0267276	1.39561	2.43149		1.84851	1.45353	0.00123796	0.233017	1.3747	1.41005	0.314287	0.649369	0.488262	2.08972	1.94862	2.78295	2.67186	0.801638	0.921527	1.74486	2.58918	2.4764
K+ (mmol m-2)	0.390169	0.586065	0.293952	0.226282	0.136101	0.254459	0.532675	0.957453	0.826485	12.4826	0.980867	10.5811		0.897969	0.736406	0.0545448	0.0912061	0.662007	0.73885	0.203314	0.255318	0.1527	0.385013	0.409969	0.858826	1.22273	0.730538	0.422822	0.627837	0.599083	0.741742
Mg2+ (mmol m-2)	0.0864238	0.0317149	0.171898	0.0737571	0.0870813	0.091617	0.616164	0.389786	0.27978	0.0432701	0.192234	0.403433		0.263505	0.1872	0.014063	0.052589	0.198934	0.337306	0.10582	0.156171	0.0865183	0.340246	0.15705	0.319067	0.509337	0.387029	0.210407	0.354472	0.401424	0.350657
Ca2+ (mmol m-2)	0.181815	0.0173809	0.288037	0.153949	0.133505	0.160891	0.994455	0.676202	0.508067	0.0533696	0.420453	0.778554		0.471437	0.408332	0.0806273	0.0883253	0.402021	0.557366	0.171797	0.268182	0.15464	0.590558	0.284845	0.599494	0.866557	0.62726	0.394203	0.606712	0.610682	0.563484
Cl- (mmol m-2)	0.835703	0.118099	1.37873	0.638925	0.854802	1.16547	3.74694	3.16056	2.62512	4.95452	2.93916	11.858		1.71149	1.58053	0.000629875	0.503636	3.0495	3.26793	0.886359	1.56252	0.849201	2.68228	1.90478	5.18228	5.84007	2.27699	0.907685	1.29497	1.63096	1.79055
NO3- (mmol m-2)	0.822625	0.0638432	1.2172	0.439993	0.476357	0.535702	3.84509	2.62803	2.16389	5.06865	1.7469	4.90726		2.20875	1.67263	0	0.14652	0.822781	1.57789	0.758185	1.05993	0.58464	1.91729	1.59142	2.66701	4.47535	1.64678	1.05455	2.31172	2.66293	2.37582
SO42- (mmol m-2)	0.164792	0.0348687	0.362526	0.150862	0.167514	0.226546	1.6445	1.2475	0.672971	1.22276	0.362547	1.31867		0.756728	0.562548	0	0.124665	0.574235	0.489715	0.123027	0.222886	0.198668	0.97991	0.713681	0.942521	1.28168	0.523529	0.324202	0.688577	0.71365	0.691884
SF2	2010-10-19	2010-11-08	2010-11-25	2010-12-07	2010-12-20	2011-01-06	2011-02-16	2011-03-02	2011-03-28	2011-04-29	2011-05-19	2011-06-22	2011-07-14	2011-07-28	2011-08-09	2011-08-29	2011-09-15	2011-10-02	2011-10-26	2011-11-15	2011-11-28	2011-12-13	2012-02-02	2012-03-08	2012-04-05	2012-04-29	2012-06-05	2012-07-03	2012-08-10	2012-09-05	2012-09-28
water amount (mm)									4.732	2.18193	5.48625	24.8194	0.0215499	1.34687	3.85642	6.31233	0.377124	19.6354	6.06451	0.511811	3.28098	4.57936	5.38748	11.6729	9.87705	8.97913	24.0418	26.3987	8.97913	3.59165	10.775
pH									3.74	3.39	3.64	4.14	7.1	2.8	3.72	3.76	3.54	3.7	4	3.4	3.79	3.99	3.64	3.82	3.67	3.57	3.94	3.8	3.89	3.85	3.93
EC (µS cm-1)									167	360	176	77	188	172	351	104	216	49	148	323	122	68	191	115	153	188	98	59	74	127.2	63
H+ (mmol m-2)									0.861083	0.888875	1.25683	1.79801	1.71177e-06	2.13465	0.734826	1.09696	0.108764	3.91777	0.606451	0.203755	0.532112	0.468603	1.2342	1.76676	2.11168	2.41677	2.76037	4.1839	1.15674	0.507335	1.26595
Na+ (mmol m-2)									0.505109	0.0100603	0.865066	1.36244	0.00139856	0.12262	0.36082	0.53459	0.070898	0.727686	0.831735	0.134043	0.216783	0.154174	0.343546	0.774172	1.09913	1.61365	1.39192	0.882199	0.396918	0.196423	0.354914
NH4+ (mmol m-2)									1.30482	0.00604799	0.943144	0.766386	0.0256614	0.346304	0.579795	1.62126	0.108171	0.801157	0.742999	0.144817	0.336674	0.265544	1.42524	2.56585	1.53914	1.52495	1.31776	1.29857	0.856232	1.06483	1.18476
K+ (mmol m-2)									0.801208	6.20867	0.732888	2.32399	0.00568865	0.286679	0.810081	0.732488	0.084408	0.636294	0.41833	0.0835034	0.173874	0.103186	0.272968	0.556306	0.611431	0.76981	2.82194	0.706546	0.363395	0.349989	0.342936
Mg2+ (mmol m-2)									0.10728	0.0188143	0.116008	0.143076	0.000677515	0.0308288	0.0493193	0.199984	0.0153459	0.0703881	0.083287	0.0236282	0.034013	0.028506	0.114833	0.151473	0.139859	0.201407	0.434747	0.261182	0.109993	0.103672	0.0832131
Ca2+ (mmol m-2)									0.257346	0.0513807	0.284819	0.415444	0.0016165	0.0848514	0.136269	0.376974	0.0361432	0.227541	0.182979	0.0496765	0.0800487	0.0681421	0.255591	0.350243	0.294304	0.415871	0.793028	0.498757	0.234462	0.182515	0.156738
Cl- (mmol m-2)									1.29148	1.55184	1.96034	2.1772	0.00449137	0.399392	0.88032	1.01167	0.235563	1.69642	1.48889	0.312561	0.712314	0.470039	1.46035	2.09699	3.00521	2.82141	4.37007	1.44572	0.502649	0.378429	0.574245
NO3- (mmol m-2)									1.35836	1.77887	1.28404	2.44252	0.0028388	0.410872	0.791499	1.95015	0.0755039	0.396476	0.898845	0.279823	0.424694	0.33855	1.19671	2.06844	1.81371	2.70186	2.84602	1.90346	1.04101	0.447757	0.949257
SO42- (mmol m-2)									0.419938	0.442779	0.354889	0.760374	0.00262738	0.150373	0.239022	0.563928	0.0573168	0.282279	0.237624	0.0457985	0.102771	0.128234	0.627064	0.979518	0.628018	0.807315	0.872161	0.686015	0.333043	0.0893074	0.243886
SF3	2010-10-19	2010-11-08	2010-11-25	2010-12-07	2010-12-20	2011-01-06	2011-02-16	2011-03-02	2011-03-28	2011-04-29	2011-05-19	2011-06-22	2011-07-14	2011-07-28	2011-08-09	2011-08-29	2011-09-15	2011-10-02	2011-10-26	2011-11-15	2011-11-28	2011-12-13	2012-02-02	2012-03-08	2012-04-05	2012-04-29	2012-06-05	2012-07-03	2012-08-10	2012-09-05	2012-09-28
water amount (mm)									4.70021	2.25154	9.1099	29.9536		3.62943	4.11917	9.53531	0.332024	24.0021	12.1734	1.795	7.42903	7.26302	4.56533	17.4312	13.4885	12.4509	29.0609	22.7374	12.4509	7.26302	19.2989
pH									3.44	3.49	3.75	4.86		3.1	3.81	3.81	3.71	3.7	4.2	3.56	3.94	4.07	4	3.91	3.83	3.54	3.95	4.1	3.83	3.8	3.91
EC (µS cm-1)									204	383	155	164		290	213	162	358	82	150	274	94	84	90	94	118	293	89	48	91	178	84.5
H+ (mmol m-2)									1.70654	0.728583	1.61999	0.413475		2.88296	0.637984	1.47684	0.0647395	4.78905	0.768092	0.494385	0.852967	0.618183	0.456533	2.14451	1.99509	3.59088	3.26069	1.8061	1.84162	1.15111	2.37428
Na+ (mmol m-2)									0.400513	0.0108709	1.23355	1.86968		0.495717	0.470153	0.545413	0.102988	2.03795	1.9052	0.386956	0.408779	0.238839	0.150723	0.724202	0.737152	1.66623	2.4627	0.754741	0.676599	0.519911	0.944885
NH4+ (mmol m-2)									1.2171	0.00898694	1.43377	1.30519		1.51367	0.785084	1.27501	0.101475	1.51423	0.937381	0.244197	0.441085	0.342647	0.450751	2.2156	1.79001	1.00766	1.00548	1.07247	1.18098	2.19287	2.00386
K+ (mmol m-2)									0.800273	6.41779	1.18341	9.49901		1.92508	1.55987	1.15112	0.287701	3.96389	2.1524	0.443077	0.684793	0.619334	0.309545	1.2202	1.15952	1.28088	2.29497	1.03583	0.955556	0.936665	1.18297
Mg2+ (mmol m-2)									0.160864	0.0127612	0.173655	0.333738		0.242631	0.133595	0.0972333	0.0318627	0.291844	0.335842	0.121476	0.112103	0.083738	0.0572796	0.253703	0.251812	0.308226	0.911302	0.341707	0.430581	0.571981	0.568883
Ca2+ (mmol m-2)									0.362867	0.0449204	0.42711	0.926426		0.537565	0.329	0.301623	0.0566473	0.694881	0.57365	0.193738	0.215471	0.150111	0.125565	0.364975	0.365557	0.486601	1.18828	0.521672	0.633091	0.805013	0.828509
Cl- (mmol m-2)									1.72733	2.14992	3.07244	9.43818		2.18157	1.52007	0.870074	0.4318	5.39849	3.59988	0.986839	1.32601	1.01141	0.555648	2.15844	2.37674	3.06979	5.12086	1.59308	1.38512	1.7506	1.90691
NO3- (mmol m-2)									1.59408	2.14257	2.10687	5.21973		2.28689	1.54603	1.56628	0.111133	1.58634	2.25937	0.906376	0.919569	0.571976	0.41821	2.20239	2.24469	2.28278	3.38575	1.56888	2.05133	2.9385	3.19978
SO42- (mmol m-2)									0.49369	0.529376	0.456241	1.23229		0.767654	0.420139	0.453525	0.0912055	0.910736	0.523877	0.14119	0.200066	0.171553	0.163959	1.03594	0.489059	0.764064	1.13649	0.572327	0.628629	0.748082	0.815304
